# Supplementary material for: 1-Furoyl-3-methyl-3-phenyl­thio­urea
Source: Acta Crystallogr Sect E Struct Rep Online. 2008 Jan 25;64(Pt 2):o513. doi: 10.1107/S1600536807068687 (PMC2960311; doi:10.1107/S1600536807068687)
Supplement: Supplementary file 2 [file e-64-0o513-Isup2.hkl]

#
# h,k,l, Fc-squared, Fo-squared, sigma(Fo-squared) and status flag
#
data_I
_shelx_title ' Cuba 1F'
_shelx_refln_list_code          4
_shelx_F_calc_maximum      214.47
_exptl_crystal_F_000      1088.00
_reflns_d_resolution_high  0.8411
 
loop_
 _symmetry_equiv_pos_as_xyz
 'x, y, z'
 '-x, y+1/2, -z+1/2'
 '-x, -y, -z'
 'x, -y-1/2, z-1/2'
 
_cell_length_a    10.2420
_cell_length_b    13.5250
_cell_length_c    18.4320
_cell_angle_alpha  90.000
_cell_angle_beta   96.115
_cell_angle_gamma  90.000
 
_shelx_F_squared_multiplier     1.000
 
loop_
 _refln_index_h
 _refln_index_k
 _refln_index_l
 _refln_F_squared_calc
 _refln_F_squared_meas
 _refln_F_squared_sigma
 _refln_observed_status
   3   0   0     3396.91     3284.93     67.90 o
   4   0   0      217.56      203.08     12.55 o
   5   0   0     4482.39     4619.14     94.04 o
   6   0   0     3474.18     3568.00    136.13 o
   7   0   0     1474.21     1340.63     81.00 o
   8   0   0      244.65      313.18     69.15 o
   9   0   0      380.41      348.08     45.32 o
  10   0   0      120.70       74.79     50.60 o
  11   0   0      372.22      390.79    107.95 o
  12   0   0        5.74        2.29     57.38 o
   2   1   0    41342.48    38566.12    918.35 o
   3   1   0     1908.73     1771.68     36.61 o
   4   1   0       31.47       28.60      8.37 o
   5   1   0     4782.07     4080.57    572.26 o
   6   1   0     1596.69     1366.89    167.22 o
   7   1   0      451.43      485.56     20.84 o
   8   1   0       88.62       72.81     17.35 o
   9   1   0      462.89      520.64     41.83 o
  10   1   0     1323.80     1453.26     73.30 o
  11   1   0        0.56       30.16     33.87 o
  12   1   0        0.03       14.04     46.26 o
   2   2   0      346.76      293.39      8.21 o
   3   2   0     3166.36     3075.90     43.44 o
   4   2   0     5062.75     5098.13     87.96 o
   5   2   0     1489.85     1467.32     30.74 o
   6   2   0      164.43      181.86     10.55 o
   7   2   0      867.26      870.58     80.65 o
   8   2   0       15.45       15.13     15.24 o
   9   2   0        8.93        7.22     13.83 o
  10   2   0       57.10       73.37     43.33 o
  11   2   0      112.83       27.96     31.91 o
  12   2   0      243.63      214.68     45.58 o
   1   3   0      428.33      379.04     10.15 o
   2   3   0     5426.38     5198.56     69.17 o
   3   3   0     1200.58     1061.83     24.68 o
   4   3   0      198.98      157.50     17.16 o
   5   3   0       55.12       58.16      6.29 o
   6   3   0      296.30      265.78     17.55 o
   7   3   0       82.08       59.89     12.06 o
   8   3   0      742.27      698.72     24.42 o
   9   3   0      395.86      358.87     44.24 o
  10   3   0      437.80      403.40     31.98 o
  11   3   0       26.90       -8.11     23.01 o
   1   4   0      198.99      159.49      8.09 o
   2   4   0     6273.07     6043.91     76.40 o
   3   4   0      869.45      850.18     17.09 o
   4   4   0     5151.38     5165.24     68.81 o
   5   4   0      297.21      309.85     25.22 o
   6   4   0      385.83      429.05     12.80 o
   7   4   0      711.91      717.11     22.96 o
   8   4   0      723.62      759.69     25.98 o
   9   4   0      383.39      359.09     19.89 o
  10   4   0       45.54       34.93     15.49 o
  11   4   0        3.04       -8.86     24.16 o
   1   5   0      422.80      412.33     13.93 o
   2   5   0      218.75      196.41     17.12 o
   3   5   0      253.18      221.22     10.75 o
   4   5   0      453.50      396.01     12.68 o
   5   5   0      965.93      945.82     21.42 o
   6   5   0      202.01      231.01     12.43 o
   7   5   0      418.79      419.59     20.27 o
   8   5   0        6.52       -7.03     17.49 o
   9   5   0       23.16       27.74     18.69 o
  10   5   0      204.61      152.76     19.73 o
  11   5   0       20.81       16.80     27.38 o
   0   6   0     2035.14     2099.27     58.22 o
   1   6   0      190.19      206.41     14.56 o
   2   6   0     1581.69     1633.33     30.53 o
   3   6   0      365.67      270.86     12.21 o
   4   6   0      929.41     1043.62     24.99 o
   5   6   0       12.33       -2.12      8.60 o
   6   6   0       10.64        0.51      9.70 o
   7   6   0      253.52      273.41     14.68 o
   8   6   0      545.98      507.27     34.87 o
   9   6   0      239.72      227.33     34.20 o
  10   6   0       32.85       62.30     35.06 o
  11   6   0        0.00       -8.75     33.20 o
   1   7   0      323.51      329.99     18.79 o
   2   7   0       92.59       66.91     13.68 o
   3   7   0      297.30      296.46     14.04 o
   4   7   0        4.83       15.88     14.03 o
   5   7   0      458.79      508.96     23.71 o
   6   7   0        0.62       -3.67     10.81 o
   7   7   0       24.39       19.65      8.78 o
   8   7   0      247.44      247.53     15.81 o
   9   7   0        1.66       -3.28     23.68 o
  10   7   0        2.87       -3.11     29.68 o
   0   8   0      886.52      948.19     46.98 o
   1   8   0        9.03       36.27     14.08 o
   2   8   0      252.24      251.13     19.03 o
   3   8   0      644.74      693.61     22.46 o
   4   8   0        7.71       -6.66     11.03 o
   5   8   0      191.32      185.05     16.53 o
   6   8   0        8.60        9.88     11.99 o
   7   8   0       84.28       77.64     13.95 o
   8   8   0       47.59       45.99     16.61 o
   9   8   0       30.91       16.84     23.36 o
  10   8   0      238.73      251.82     45.24 o
   1   9   0      279.20      289.30     19.78 o
   2   9   0      354.95      387.40     20.65 o
   3   9   0        1.08      -14.68     11.79 o
   4   9   0       38.83       40.64     12.74 o
   5   9   0      580.98      677.77     23.70 o
   6   9   0      119.57      108.01     16.50 o
   7   9   0       24.95       27.03     14.26 o
   8   9   0        0.68        3.38     17.29 o
   9   9   0        2.85       -5.95     37.90 o
  10   9   0       22.99       -9.06     34.08 o
   0  10   0       59.10       52.79     30.49 o
   1  10   0      148.92      147.03     18.90 o
   2  10   0      195.81      177.41     20.58 o
   3  10   0     1067.83     1074.77     33.47 o
   4  10   0      156.32      160.24     18.13 o
   5  10   0        1.14       -1.12     14.62 o
   6  10   0      164.17      169.11     58.33 o
   7  10   0       46.44       56.21     19.25 o
   8  10   0       74.81       60.43     21.08 o
   9  10   0        0.52       -7.27     35.44 o
   1  11   0      358.93      395.69     26.69 o
   2  11   0       33.51       33.82     15.63 o
   3  11   0      244.74      247.00     23.91 o
   4  11   0       24.76        6.28     16.08 o
   5  11   0        0.09       11.39     18.33 o
   6  11   0        2.52        1.89     18.30 o
   7  11   0        3.60        1.80     24.25 o
   8  11   0       69.32       43.04     25.56 o
   0  12   0        9.94      -22.47     35.21 o
   1  12   0      437.88      414.52     30.60 o
   2  12   0      262.44      220.55     21.64 o
   3  12   0      126.34      108.32     19.70 o
   4  12   0      570.54      531.35     27.47 o
   5  12   0       19.00       15.35     17.87 o
   6  12   0       82.90       38.90     23.87 o
   7  12   0       10.44       35.11     30.56 o
   8  12   0        0.44        8.04     48.99 o
   1  13   0       21.28        8.99     29.29 o
   2  13   0       22.36       52.08     28.81 o
   3  13   0        0.24       10.03     26.42 o
   4  13   0       73.18      100.30     37.53 o
   5  13   0      372.72      369.76     41.11 o
   6  13   0       71.07       59.17     57.10 o
   7  13   0       37.83       98.19     46.81 o
   0  14   0      380.57      289.34     55.92 o
   1  14   0        5.61      -23.75     38.56 o
   2  14   0       13.06       35.92     37.38 o
   3  14   0      486.90      435.06     47.72 o
   4  14   0      171.88      210.60     40.08 o
   5  14   0      331.45      385.12     72.53 o
   1  15   0        0.04       30.22     51.59 o
   2  15   0      367.01      348.94     52.97 o
   3  15   0        7.58       -5.00     31.46 o
   4  15   0       24.00      -15.44     53.66 o
   0  16   0      512.66      482.39     97.83 o
   1  16   0        4.57      -11.48     66.46 o
 -12   1   1       13.50      -18.02     41.78 o
 -11   1   1       89.94       29.90     32.57 o
 -10   1   1      735.39      727.50     47.83 o
  -9   1   1       36.84      -21.69     22.64 o
  -8   1   1      120.30      134.54     14.64 o
  -7   1   1       33.58       34.61     14.58 o
  -6   1   1       33.22       12.89      8.71 o
  -5   1   1      452.49      404.40     53.05 o
  -4   1   1     1240.20     1352.94     19.12 o
  -3   1   1        0.66       -5.17      4.29 o
   2   1   1     2330.65     2104.85     27.49 o
   3   1   1     6633.40     6358.21     72.66 o
   4   1   1       66.82       97.32      6.56 o
   5   1   1      124.93       86.39     21.43 o
   6   1   1      226.22      243.87     27.45 o
   7   1   1       30.72       38.51      9.53 o
   8   1   1      495.84      443.60     16.58 o
   9   1   1      274.61      332.75     59.40 o
  10   1   1      336.86      326.48     61.14 o
  11   1   1       34.54       31.06     32.17 o
  12   1   1      203.53      124.88     44.33 o
 -12   2   1       67.33       70.23     40.30 o
 -11   2   1      473.05      484.30     47.55 o
 -10   2   1      586.76      587.24     27.70 o
  -9   2   1       31.54       50.48     12.49 o
  -8   2   1      208.89      159.39     30.93 o
  -7   2   1        2.20       19.37      9.10 o
  -6   2   1        9.20        9.45      8.52 o
  -5   2   1       16.29       25.26      7.68 o
  -4   2   1     5498.91     5381.44     66.78 o
  -3   2   1      205.32      190.41      7.65 o
  -2   2   1    32048.11    30080.93    590.16 o
  -1   2   1        2.42       14.12      4.78 o
   0   2   1     1581.15     1063.91    334.41 o
   2   2   1     3882.43     3919.22     52.35 o
   3   2   1     3136.14     3105.27     39.53 o
   4   2   1      975.94      995.39     17.28 o
   5   2   1     2391.05     2350.73     43.11 o
   6   2   1     3891.54     3992.72     70.13 o
   7   2   1       73.74       70.43     10.39 o
   8   2   1     1778.91     1561.71    163.12 o
   9   2   1       11.50       18.87     11.70 o
  10   2   1       83.34      102.62     32.49 o
  11   2   1        9.63       73.98     37.48 o
 -11   3   1      150.27      144.56     21.74 o
 -10   3   1       12.00       15.51     14.23 o
  -9   3   1      299.99      259.06     44.50 o
  -8   3   1      388.61      360.77     17.13 o
  -7   3   1      159.55      158.59     12.88 o
  -6   3   1     2326.12     2421.03     49.97 o
  -5   3   1      515.74      518.77     11.26 o
  -4   3   1     5071.92     4209.66    403.30 o
  -3   3   1      142.63      142.48      6.23 o
  -2   3   1     2342.66     2054.41     29.82 o
  -1   3   1      236.81      246.44     10.81 o
   0   3   1    10492.98    10139.70    152.46 o
   1   3   1       99.71      117.97      6.22 o
   2   3   1     1076.53      911.34     16.81 o
   3   3   1     5767.06     5681.81     73.65 o
   4   3   1     2485.06     2473.64     36.30 o
   5   3   1      113.64      119.56     13.16 o
   6   3   1      141.46      154.23     13.03 o
   7   3   1      444.83      451.16     18.75 o
   8   3   1     1625.13     1607.72     41.93 o
   9   3   1       66.07       67.74     24.94 o
  10   3   1      135.28      123.28     15.60 o
  11   3   1      108.42       92.83     49.08 o
 -11   4   1       17.00       25.52     34.22 o
 -10   4   1       96.68       69.42     26.11 o
  -9   4   1      297.38      286.77     18.55 o
  -8   4   1     2138.12     2099.84     48.31 o
  -7   4   1      453.58      487.42     20.74 o
  -6   4   1     5276.28     5559.87     78.07 o
  -5   4   1      302.36      265.62     27.27 o
  -4   4   1      159.66      167.30      8.18 o
  -3   4   1      743.65      738.03     14.40 o
  -2   4   1     6114.43     5648.63     77.10 o
  -1   4   1      251.58      281.06     13.13 o
   0   4   1      969.87      911.57     18.62 o
   1   4   1     3614.96     3331.68     53.52 o
   2   4   1     1170.77     1090.58     20.13 o
   3   4   1      271.67      245.97      9.39 o
   4   4   1      971.91     1134.35     22.15 o
   5   4   1     3333.17     3430.59     51.22 o
   6   4   1      921.01      911.70     18.89 o
   7   4   1        4.30        4.25     11.56 o
   8   4   1       11.21        6.16     13.21 o
   9   4   1      180.62      189.20     22.87 o
  10   4   1     1048.07      883.81     82.47 o
  11   4   1       24.05       15.30     22.39 o
 -11   5   1       14.25       20.80     25.02 o
 -10   5   1       97.87       58.58     18.87 o
  -9   5   1      154.20      129.65     16.48 o
  -8   5   1      377.84      410.31     23.29 o
  -7   5   1       22.33       14.91      7.99 o
  -6   5   1      696.63      751.28     58.42 o
  -5   5   1      499.29      506.37     14.85 o
  -4   5   1      938.64      868.98     18.13 o
  -3   5   1      464.63      460.95     17.54 o
  -2   5   1     4555.28     4658.33     65.88 o
  -1   5   1      106.79       81.41      9.29 o
   0   5   1      440.73      447.46     15.62 o
   1   5   1     2055.04     2005.86     35.60 o
   2   5   1        9.36       17.55      7.28 o
   3   5   1       58.07       53.10      8.55 o
   4   5   1     3033.77     3044.95     50.37 o
   5   5   1      104.91      111.43      9.55 o
   6   5   1        4.18        0.82      7.56 o
   7   5   1        0.20       -5.72     15.81 o
   8   5   1     2201.15     2335.63     75.43 o
   9   5   1      717.92      754.90     33.30 o
  10   5   1      431.77      401.71     33.71 o
  11   5   1       18.57       11.76     31.22 o
 -11   6   1        8.90       15.04     31.08 o
 -10   6   1        0.84       13.49     23.01 o
  -9   6   1      260.37      267.60     46.43 o
  -8   6   1        1.67       -0.81     20.32 o
  -7   6   1       92.71       99.29     10.74 o
  -6   6   1      756.55      796.06     28.53 o
  -5   6   1     1281.48     1432.57     32.14 o
  -4   6   1      335.98      369.24     13.78 o
  -3   6   1      292.02      311.63     12.87 o
  -2   6   1       51.77       38.28     11.43 o
  -1   6   1     1042.91      953.73     22.96 o
   0   6   1      305.56      252.70     18.31 o
   1   6   1      149.16      190.78     16.66 o
   2   6   1      437.08      417.42     15.21 o
   3   6   1      347.81      368.25     15.53 o
   4   6   1       56.64       53.66      9.88 o
   5   6   1      257.20      297.44     16.10 o
   6   6   1     1590.13     1618.29     92.87 o
   7   6   1      332.93      357.92     21.86 o
   8   6   1      854.45      919.74     37.66 o
   9   6   1      113.71       94.41     21.62 o
  10   6   1       30.57       52.35     42.85 o
  11   6   1        3.92       12.98     30.42 o
 -10   7   1        1.28       10.17     22.42 o
  -9   7   1       19.09       -2.79     22.49 o
  -8   7   1      767.09      798.29     32.00 o
  -7   7   1      160.14      145.46     24.32 o
  -6   7   1      757.32      804.49     33.94 o
  -5   7   1        8.38       26.90      9.10 o
  -4   7   1     1059.67     1215.14     29.48 o
  -3   7   1     4343.55     4592.09     68.33 o
  -2   7   1      144.62      161.56     10.43 o
  -1   7   1      243.08      234.76     14.03 o
   0   7   1      109.54      159.99     13.93 o
   1   7   1       83.35       64.74     11.57 o
   2   7   1     2740.84     2687.10     47.33 o
   3   7   1        1.32        4.08      8.93 o
   4   7   1       25.46       65.34     11.53 o
   5   7   1        4.41       -5.75      8.89 o
   6   7   1       20.88       19.50     10.86 o
   7   7   1      135.52      117.73     13.06 o
   8   7   1       91.73       79.91     23.94 o
   9   7   1      110.60      121.42     23.95 o
  10   7   1        0.08       -0.50     27.15 o
 -10   8   1        9.45      -10.50     37.43 o
  -9   8   1       23.84       73.62     29.02 o
  -8   8   1      899.66      867.31     40.11 o
  -7   8   1      447.16      461.48     19.28 o
  -6   8   1       35.17       44.15     15.05 o
  -5   8   1      212.50      198.24     14.87 o
  -4   8   1      120.76      125.90     12.52 o
  -3   8   1       80.57       81.34     11.17 o
  -2   8   1       28.44        7.83      9.54 o
  -1   8   1      846.32      825.28     25.23 o
   0   8   1     3899.01     4071.85     69.59 o
   1   8   1        2.00       -9.21     13.10 o
   2   8   1     1037.77     1110.83     29.96 o
   3   8   1      258.74      267.23     14.88 o
   4   8   1     1294.69     1367.51     33.47 o
   5   8   1      252.76      275.77     15.98 o
   6   8   1      174.56      167.25     14.16 o
   7   8   1      256.17      288.03     16.17 o
   8   8   1      351.78      350.05     41.99 o
   9   8   1       14.41       19.70     24.00 o
  10   8   1        3.86      -45.94     30.63 o
 -10   9   1      230.18      258.86     88.84 o
  -9   9   1        0.58       14.22     37.99 o
  -8   9   1       35.77       24.71     16.18 o
  -7   9   1       18.61       27.19     15.36 o
  -6   9   1       64.56       64.47     16.45 o
  -5   9   1        3.13       -9.92     13.47 o
  -4   9   1      136.51      162.54     14.95 o
  -3   9   1      175.42      201.72     16.12 o
  -2   9   1       37.01       31.29     12.04 o
  -1   9   1      488.74      558.97     26.26 o
   0   9   1      139.54      146.52     17.45 o
   1   9   1      274.32      288.19     20.90 o
   2   9   1      946.63      981.28     38.97 o
   3   9   1      827.02      869.97     26.81 o
   4   9   1      646.38      605.98     23.43 o
   5   9   1       33.26       28.63     18.97 o
   6   9   1     1120.92     1204.05     32.69 o
   7   9   1      127.96      127.06     15.05 o
   8   9   1       34.34       53.12     25.55 o
   9   9   1       19.79       60.98     33.70 o
  -9  10   1       11.32      -26.10     37.65 o
  -8  10   1       30.29       11.96     22.09 o
  -7  10   1       68.18       58.97     20.78 o
  -6  10   1       70.30       82.41     60.09 o
  -5  10   1      190.05      186.23     17.83 o
  -4  10   1       36.41       69.39     15.76 o
  -3  10   1       39.67       53.78     15.47 o
  -2  10   1      124.06      106.05     15.77 o
  -1  10   1      574.80      531.68     25.53 o
   0  10   1       50.17       58.64     19.65 o
   1  10   1      503.70      553.58     28.97 o
   2  10   1       17.26       20.38     18.22 o
   3  10   1       48.06       55.39     14.52 o
   4  10   1      742.77      796.00     27.67 o
   5  10   1      363.99      372.53     22.67 o
   6  10   1       40.85       46.42     15.33 o
   7  10   1        0.34       -3.27     18.31 o
   8  10   1       18.99       11.59     19.14 o
   9  10   1        3.42      -12.60     45.33 o
  -8  11   1        4.98       13.30     27.21 o
  -7  11   1      215.12      174.19     26.61 o
  -6  11   1       14.63       39.52     18.21 o
  -5  11   1        6.18       -9.21     18.03 o
  -4  11   1     1316.80     1314.33     38.30 o
  -3  11   1      789.23      782.68     29.08 o
  -2  11   1       32.11       39.59     14.24 o
  -1  11   1     3283.52     3594.85     73.74 o
   0  11   1       35.16       53.63     20.30 o
   1  11   1      933.01     1021.89     41.08 o
   2  11   1      455.83      424.80     27.41 o
   3  11   1      734.65      750.66     29.96 o
   4  11   1       31.13       53.80     15.56 o
   5  11   1        8.01       34.15     14.62 o
   6  11   1       11.57        5.54     18.92 o
   7  11   1       11.12       -1.21     22.80 o
   8  11   1       33.94       -8.57     25.62 o
  -8  12   1      235.18      177.94     46.07 o
  -7  12   1        8.88       27.64     36.50 o
  -6  12   1      298.67      305.47     33.12 o
  -5  12   1      143.85      109.21     23.40 o
  -4  12   1      148.68      162.64     22.95 o
  -3  12   1       28.12       48.23     19.53 o
  -2  12   1      480.77      451.99     26.61 o
  -1  12   1        0.04       -5.07     15.59 o
   0  12   1      570.60      502.90     37.25 o
   1  12   1      981.71     1056.91     42.06 o
   2  12   1      126.32      107.06     23.21 o
   3  12   1      179.31      158.80     21.24 o
   4  12   1        5.77       20.58     18.70 o
   5  12   1       13.45       50.49     20.85 o
   6  12   1      482.05      445.81     35.78 o
   7  12   1       35.32       41.76     27.00 o
  -7  13   1       40.78      101.20     49.92 o
  -6  13   1      119.53      143.77     49.92 o
  -5  13   1      407.44      425.97     52.59 o
  -4  13   1      102.57       84.72     28.49 o
  -3  13   1        3.67      -15.97     31.12 o
  -2  13   1       61.64       77.16     32.04 o
  -1  13   1       85.84      144.21     32.18 o
   0  13   1        9.15        8.98     29.55 o
   1  13   1        8.94       49.14     28.19 o
   2  13   1        0.04       22.36     21.46 o
   3  13   1        1.60       14.80     32.25 o
   4  13   1       84.64       97.99     26.82 o
   5  13   1       19.03       44.26     36.39 o
   6  13   1      377.31      440.50     60.10 o
   7  13   1       76.29       50.73     46.38 o
  -5  14   1      132.22      211.93     54.71 o
  -4  14   1        4.96      -39.49     32.60 o
  -3  14   1      479.79      418.47     40.69 o
  -2  14   1       34.81        8.72     68.05 o
  -1  14   1        3.14      -22.68     32.18 o
   0  14   1        4.09       35.81     34.69 o
   1  14   1      719.11      667.90     62.04 o
   2  14   1       98.89      113.06     34.71 o
   3  14   1       11.65        2.15     37.00 o
   4  14   1      309.55      329.89     52.87 o
   5  14   1        1.97      -32.27     72.53 o
  -4  15   1        1.43       -9.60     42.91 o
  -3  15   1        4.01      103.02     97.91 o
  -2  15   1        0.47        9.61     55.67 o
  -1  15   1       41.95      -15.14     55.11 o
   0  15   1       87.84      143.84     74.21 o
   1  15   1        0.42      -14.71     54.21 o
   2  15   1       31.98       -8.84     39.38 o
   3  15   1       45.06       48.41     38.73 o
   4  15   1        2.83      -18.31     49.92 o
  -1  16   1        4.84      -26.87     62.31 o
   0  16   1        1.06      -19.08     68.68 o
   1  16   1       52.68       58.65     58.40 o
 -12   0   2        2.03       19.12     49.92 o
 -11   0   2       91.32      100.15     49.02 o
 -10   0   2      153.92      169.09     47.53 o
  -9   0   2      100.14        8.53     38.69 o
  -8   0   2     2852.11     2985.69    134.40 o
  -7   0   2      910.56     1010.00     37.49 o
  -6   0   2      181.64      143.80      8.00 o
  -5   0   2     6671.71     4606.17   1460.25 o
  -4   0   2      293.30      126.85     39.44 o
  -3   0   2      125.81      133.13     12.17 o
   2   0   2    30035.31    27374.46    691.63 o
   3   0   2     4371.22     3964.24     73.10 o
   4   0   2     1967.32     1814.06     39.73 o
   5   0   2      317.16      313.72     10.98 o
   6   0   2     6528.47     6358.83    136.27 o
   7   0   2      207.74      239.90     59.03 o
   8   0   2     1847.24     2109.45    425.04 o
   9   0   2       31.00       42.46     34.04 o
  10   0   2      188.47      113.67     49.28 o
  11   0   2      250.07      429.09     83.38 o
 -12   1   2       31.83       67.12     38.32 o
 -11   1   2       16.72      -17.86     49.46 o
 -10   1   2       12.69       31.83     28.79 o
  -9   1   2      132.79      107.67     14.37 o
  -8   1   2     1635.55     1825.23     45.44 o
  -7   1   2      164.15      128.49     20.57 o
  -6   1   2      456.16      336.83     42.39 o
  -5   1   2      594.09      661.33     13.49 o
  -4   1   2     4731.90     5150.93     87.30 o
  -3   1   2    11116.76    10621.66    150.03 o
  -2   1   2       97.10       62.15      5.24 o
  -1   1   2       20.41       11.36      4.74 o
   1   1   2     1059.20      762.78    124.71 o
   2   1   2    35536.23    32570.00    564.93 o
   3   1   2     2151.01     2054.37     30.00 o
   4   1   2     1436.77     1451.77     24.51 o
   5   1   2      329.27      343.78     18.45 o
   6   1   2      576.01      442.29     59.74 o
   7   1   2        0.03       -7.35      7.18 o
   8   1   2      276.11      298.88     20.66 o
   9   1   2       58.65       87.05     28.15 o
  10   1   2       70.41      128.50     35.63 o
  11   1   2       79.79       58.29     35.47 o
 -12   2   2       18.28       -9.94     41.98 o
 -11   2   2        0.23      -17.31     28.15 o
 -10   2   2      738.27      780.98     32.94 o
  -9   2   2       23.81       32.53     11.94 o
  -8   2   2      365.37      293.67     45.98 o
  -7   2   2      327.92      311.25     22.20 o
  -6   2   2        1.39        7.50      8.28 o
  -5   2   2     1390.01     1375.92     24.04 o
  -4   2   2       58.63       78.35     12.31 o
  -3   2   2      436.29      423.02     12.24 o
  -2   2   2      624.20      530.78     11.58 o
  -1   2   2     1055.04      964.99     21.66 o
   0   2   2    24728.68    23022.09    323.70 o
   1   2   2      906.87      858.39     15.25 o
   2   2   2      892.93      849.25     16.55 o
   3   2   2     4334.04     4082.95     56.21 o
   4   2   2     1149.35     1147.89     19.35 o
   5   2   2      360.20      365.68      8.46 o
   6   2   2      403.36      358.63     13.68 o
   7   2   2      365.43      375.05     20.82 o
   8   2   2      518.81      415.65     51.61 o
   9   2   2       95.02       97.96     13.17 o
  10   2   2        0.48       -9.36     30.26 o
  11   2   2      132.66      178.75     38.91 o
 -11   3   2        0.25       30.67     25.61 o
 -10   3   2      560.36      479.93     30.17 o
  -9   3   2       66.49       90.30     18.43 o
  -8   3   2      657.71      616.87     26.63 o
  -7   3   2       28.81       49.29     12.10 o
  -6   3   2       14.80       23.59      9.67 o
  -5   3   2      435.98      416.22     21.03 o
  -4   3   2     1585.27     1678.70     54.74 o
  -3   3   2      180.48      170.10      7.89 o
  -2   3   2    13436.95    12892.25    157.74 o
  -1   3   2      298.18      310.02      9.70 o
   0   3   2     2606.28     2370.31     43.04 o
   1   3   2     7375.69     6951.62     94.05 o
   2   3   2       41.53       14.64      6.57 o
   3   3   2       76.65       77.08      6.21 o
   4   3   2      215.12      207.98      8.10 o
   5   3   2      881.17      974.21     18.29 o
   6   3   2     1602.87     1737.60     36.93 o
   7   3   2      329.52      323.93     17.53 o
   8   3   2       67.46       67.90     13.48 o
   9   3   2      414.93      356.03     49.04 o
  10   3   2       43.66       47.09     14.19 o
  11   3   2       10.06        5.47     28.61 o
 -11   4   2      136.54       91.57     26.53 o
 -10   4   2      836.15      835.31     42.74 o
  -9   4   2       97.60       77.53     17.16 o
  -8   4   2      194.92      193.37     17.97 o
  -7   4   2       19.03       34.60     14.15 o
  -6   4   2      315.64      323.49     10.21 o
  -5   4   2      207.72      184.33     17.62 o
  -4   4   2        4.59        8.68      6.43 o
  -3   4   2     3138.34     3017.15     46.09 o
  -2   4   2     1279.52     1204.08     23.52 o
  -1   4   2     3545.36     3456.53     59.52 o
   0   4   2     9547.81     9193.43    145.85 o
   1   4   2      185.34      169.14      8.87 o
   2   4   2      211.75      234.03     13.51 o
   3   4   2     2802.58     2692.04     37.60 o
   4   4   2     6050.07     6503.98     81.69 o
   5   4   2     2040.49     1880.82     33.26 o
   6   4   2      221.55      203.66     14.20 o
   7   4   2       37.70       43.79     13.90 o
   8   4   2      388.31      450.81     24.14 o
   9   4   2       26.13       12.58     16.32 o
  10   4   2      146.19      155.52     30.67 o
  11   4   2       68.20       72.99     27.47 o
 -11   5   2        7.00       39.56     28.09 o
 -10   5   2      275.18      257.25     23.12 o
  -9   5   2       14.70      -14.38     16.35 o
  -8   5   2      499.84      569.42     25.89 o
  -7   5   2       77.35       84.91     11.95 o
  -6   5   2       24.29       38.95      8.55 o
  -5   5   2     1491.80     1425.35     29.92 o
  -4   5   2      145.73      142.68      9.18 o
  -3   5   2     1343.80     1252.22     25.54 o
  -2   5   2     2319.75     2228.34     36.32 o
  -1   5   2      125.92      133.22     11.11 o
   0   5   2    11643.40    11436.33    174.56 o
   1   5   2      291.39      261.44     11.57 o
   2   5   2      626.53      660.46     16.46 o
   3   5   2        5.42        2.72      6.88 o
   4   5   2      114.02      124.92      8.60 o
   5   5   2     1111.34     1078.11     24.37 o
   6   5   2        3.69        8.04      9.24 o
   7   5   2      182.89      171.59      8.38 o
   8   5   2        0.00       23.67     18.09 o
   9   5   2      588.58      621.74     32.49 o
  10   5   2       12.03       19.40     21.64 o
  11   5   2      215.38      195.17     71.44 o
 -11   6   2        0.17       -2.59     29.60 o
 -10   6   2      249.56      274.27     28.10 o
  -9   6   2        6.90        7.02     19.27 o
  -8   6   2      330.29      339.37     19.89 o
  -7   6   2      108.72       93.43      9.73 o
  -6   6   2       23.72       52.37      9.48 o
  -5   6   2      710.32      737.57     19.88 o
  -4   6   2      189.04      153.31     11.89 o
  -3   6   2      198.91      209.78     11.93 o
  -2   6   2     5017.85     5214.37     76.10 o
  -1   6   2     1214.89     1237.49     25.01 o
   0   6   2     1445.97     1601.93     32.10 o
   1   6   2     2480.94     2661.13     47.07 o
   2   6   2     3386.50     3672.33     71.44 o
   3   6   2     3708.51     4053.29     58.13 o
   4   6   2     2235.95     2533.83     38.78 o
   5   6   2      167.17      164.66     11.69 o
   6   6   2     1083.36     1088.62     26.09 o
   7   6   2      497.11      496.50     18.32 o
   8   6   2      348.39      382.02     36.85 o
   9   6   2     1003.32      969.93     53.80 o
  10   6   2        3.89      -14.86     26.96 o
  11   6   2       51.27       35.64     35.34 o
 -10   7   2      167.27      144.40     36.52 o
  -9   7   2       98.02      125.29     23.93 o
  -8   7   2      115.00      143.06     18.02 o
  -7   7   2      557.24      508.12     19.78 o
  -6   7   2        0.70       -4.77     11.59 o
  -5   7   2       65.07       50.14     12.83 o
  -4   7   2      259.14      308.00     15.19 o
  -3   7   2       54.69       74.40     11.50 o
  -2   7   2      436.21      381.02     14.84 o
  -1   7   2     1086.35     1106.39     23.30 o
   0   7   2      182.10      191.15     14.16 o
   1   7   2     1788.33     1813.94     35.84 o
   2   7   2       41.77       50.72     10.73 o
   3   7   2      296.78      286.77     15.10 o
   4   7   2      758.98      786.33     18.35 o
   5   7   2        6.47       -3.96      9.27 o
   6   7   2      231.27      244.51     15.70 o
   7   7   2        2.38       17.61     10.95 o
   8   7   2       42.79       31.14     10.53 o
   9   7   2      127.02      166.90     27.95 o
  10   7   2       62.13      103.10     30.60 o
 -10   8   2       39.23       42.21     39.32 o
  -9   8   2      433.96      376.42     35.99 o
  -8   8   2      251.98      192.17     42.49 o
  -7   8   2      206.56      183.08     17.73 o
  -6   8   2      179.43      204.93     17.77 o
  -5   8   2      145.08      144.79     16.82 o
  -4   8   2      230.80      249.22     17.76 o
  -3   8   2       28.08       33.13     10.33 o
  -2   8   2      982.07     1055.16     25.42 o
  -1   8   2      609.34      671.31     19.25 o
   0   8   2      866.09      814.55     24.30 o
   1   8   2        0.02      -12.34     13.66 o
   2   8   2       35.70       37.09     10.71 o
   3   8   2       23.26       13.53     10.19 o
   4   8   2     1245.19     1327.82     29.56 o
   5   8   2      441.12      456.29     19.32 o
   6   8   2      779.60      750.40     23.39 o
   7   8   2      136.48      141.79     16.47 o
   8   8   2       61.39       62.48     17.10 o
   9   8   2        7.79      -13.53     39.44 o
  10   8   2        3.39       12.25     44.02 o
 -10   9   2        2.98       26.78     40.53 o
  -9   9   2       53.48       42.42     38.56 o
  -8   9   2        0.85       17.80     17.25 o
  -7   9   2      297.37      305.55     21.34 o
  -6   9   2      123.12      126.04     18.76 o
  -5   9   2     2104.99     2229.02     58.08 o
  -4   9   2      304.28      315.40     17.11 o
  -3   9   2      976.05      934.57     26.34 o
  -2   9   2      737.05      752.09     24.31 o
  -1   9   2      131.25      145.94     12.92 o
   0   9   2      801.03      803.81     26.82 o
   1   9   2      418.20      429.94     19.34 o
   2   9   2       71.67       90.70     15.44 o
   3   9   2     1614.07     1657.54     38.34 o
   4   9   2       11.08       16.77     14.41 o
   5   9   2      222.91      241.06     16.29 o
   6   9   2      618.93      643.23     22.28 o
   7   9   2        0.05       -5.59     12.54 o
   8   9   2        1.70        2.70     17.19 o
   9   9   2        8.19       15.54     35.79 o
  -9  10   2       83.95       27.12     64.43 o
  -8  10   2       62.16       30.82     35.54 o
  -7  10   2      707.40      796.59     42.22 o
  -6  10   2      319.23      313.37     24.17 o
  -5  10   2     1058.76     1086.30     42.89 o
  -4  10   2       53.54       22.26     15.96 o
  -3  10   2       16.48        3.08     13.31 o
  -2  10   2     1385.16     1503.97     45.42 o
  -1  10   2        1.93        5.20      8.57 o
   0  10   2     2606.43     2797.20     57.49 o
   1  10   2      132.80      136.28     19.62 o
   2  10   2      742.35      795.77     29.49 o
   3  10   2       91.75      119.62     19.92 o
   4  10   2      261.00      282.63     18.70 o
   5  10   2      859.87      886.04     31.36 o
   6  10   2      123.47      117.32     16.07 o
   7  10   2      340.51      270.35     24.56 o
   8  10   2      227.71      187.24     29.43 o
   9  10   2      164.35       85.62     36.75 o
  -8  11   2        1.44        2.75     32.17 o
  -7  11   2      155.96      109.76     46.74 o
  -6  11   2       24.57       33.10     22.62 o
  -5  11   2      435.17      461.38     25.83 o
  -4  11   2      110.27      147.65     21.00 o
  -3  11   2      278.04      265.73     20.01 o
  -2  11   2      174.52      190.21     15.54 o
  -1  11   2        2.51        0.06     10.92 o
   0  11   2      823.30      880.90     35.37 o
   1  11   2       63.19       76.48     24.68 o
   2  11   2      950.63      994.77     33.36 o
   3  11   2      585.58      595.04     26.44 o
   4  11   2      963.55      989.87     33.88 o
   5  11   2       39.31       38.39     17.37 o
   6  11   2       25.33       16.04     18.97 o
   7  11   2      350.99      335.65     36.46 o
   8  11   2       34.65       74.46     33.31 o
  -8  12   2       25.82       -2.34     46.47 o
  -7  12   2      109.61       66.23     36.19 o
  -6  12   2      440.68      407.33     36.08 o
  -5  12   2       53.55       35.98     22.63 o
  -4  12   2      812.04      855.29     80.96 o
  -3  12   2      651.26      677.67     35.67 o
  -2  12   2      563.82      546.31     26.74 o
  -1  12   2     1016.60      992.32     33.70 o
   0  12   2      487.58      481.36     32.47 o
   1  12   2      402.10      399.55     28.41 o
   2  12   2     1207.20     1231.95     67.05 o
   3  12   2        0.15       27.87     16.20 o
   4  12   2       78.75       61.49     19.52 o
   5  12   2      438.74      414.47     40.44 o
   6  12   2       72.11       43.45     23.18 o
   7  12   2       19.66       15.24     30.40 o
  -7  13   2       59.85       59.66     56.69 o
  -6  13   2       67.43       17.14     43.69 o
  -5  13   2      113.97      106.03     29.97 o
  -4  13   2       32.61       20.88     38.00 o
  -3  13   2      581.25      595.51     45.28 o
  -2  13   2       61.22       65.44     32.03 o
  -1  13   2        2.56        9.10     27.52 o
   0  13   2      121.41      113.14     33.39 o
   1  13   2      613.58      587.03     40.70 o
   2  13   2     1060.68     1095.97     68.03 o
   3  13   2       63.65       58.32     18.65 o
   4  13   2       25.95       11.18     34.08 o
   5  13   2      188.08      140.44     29.70 o
   6  13   2       34.92       11.35     29.78 o
  -5  14   2       75.87      112.03     51.24 o
  -4  14   2        6.60      132.58    145.39 o
  -3  14   2        5.60        2.48     33.19 o
  -2  14   2       48.09       -8.18     42.63 o
  -1  14   2      221.33      106.70     48.55 o
   0  14   2        0.39       57.19     34.85 o
   1  14   2        0.31       -4.51     41.05 o
   2  14   2       43.20       14.83     32.18 o
   3  14   2       63.88       22.24     29.12 o
   4  14   2       90.47       60.10     29.76 o
   5  14   2      183.28      218.86    104.57 o
  -4  15   2      175.71       84.03     58.58 o
  -3  15   2      245.46      364.62     79.36 o
  -2  15   2        2.10       15.25     46.21 o
  -1  15   2        6.56       40.91     54.21 o
   0  15   2      208.85      133.95     56.65 o
   1  15   2       46.91        6.75     55.92 o
   2  15   2       17.49       19.51     29.69 o
   3  15   2       30.54       54.52     38.07 o
   4  15   2      212.65      290.12     57.02 o
   0  16   2       48.60       -7.35     46.47 o
 -12   1   3       68.49       20.87     38.08 o
 -11   1   3        3.41       -9.27     32.29 o
 -10   1   3      136.64      100.68     32.62 o
  -9   1   3      328.01      362.74     18.13 o
  -8   1   3        0.07       29.64     10.67 o
  -7   1   3      105.84       96.90      7.13 o
  -6   1   3      658.50      751.09     15.46 o
  -5   1   3      632.60      580.34     46.83 o
  -4   1   3      486.50      453.33     13.25 o
  -3   1   3     2559.15     2350.85     38.34 o
  -2   1   3    10778.04     9639.87    134.83 o
  -1   1   3     1302.21     1258.46     29.07 o
   0   1   3      843.30      831.95     22.14 o
   1   1   3     1920.02     1881.97     42.02 o
   2   1   3     5679.09     5383.64     88.52 o
   3   1   3     1023.85      972.44     18.25 o
   4   1   3      485.20      524.15     12.74 o
   5   1   3      516.55      486.82     12.02 o
   6   1   3      231.59      228.19     12.95 o
   7   1   3       17.75       19.34     13.07 o
   8   1   3        0.71       14.46     11.94 o
   9   1   3       13.07       24.18     27.09 o
  10   1   3      692.67      673.82     59.89 o
  11   1   3       21.94        2.46     48.69 o
 -12   2   3        0.61      -54.84     36.56 o
 -11   2   3        7.61      -40.42     32.69 o
 -10   2   3        2.89      -17.51     13.58 o
  -9   2   3       29.16        1.84     11.82 o
  -8   2   3      149.16      150.46     20.11 o
  -7   2   3     1001.97     1068.02     35.15 o
  -6   2   3     4160.79     4324.43     62.00 o
  -5   2   3     1872.36     1681.28    175.89 o
  -4   2   3     3535.09     3321.88     52.17 o
  -3   2   3     2454.06     2248.81     37.02 o
  -2   2   3     4012.99     3938.22     56.43 o
  -1   2   3     4673.51     4152.38     67.60 o
   0   2   3    10818.89    10569.16    171.29 o
   1   2   3     1658.68     1642.65     31.86 o
   2   2   3    10085.40     9724.48    129.71 o
   3   2   3     1094.75     1031.96     18.96 o
   4   2   3     2002.79     2464.77     37.76 o
   5   2   3       75.07       57.49      6.25 o
   6   2   3      186.60      202.83      8.74 o
   7   2   3      948.69      891.51     24.43 o
   8   2   3      849.35      850.99     99.59 o
   9   2   3       50.86       47.25     13.77 o
  10   2   3       82.29       64.36     15.21 o
  11   2   3       10.48        5.42     48.02 o
 -11   3   3       38.36       52.16     31.19 o
 -10   3   3       23.08       23.40     15.66 o
  -9   3   3      101.75      146.50     26.90 o
  -8   3   3        0.30        6.56     16.21 o
  -7   3   3      290.40      275.86     15.63 o
  -6   3   3      892.62     1130.77     22.51 o
  -5   3   3     1389.50     1129.26     98.95 o
  -4   3   3      159.77      165.26     10.07 o
  -3   3   3     2778.92     2698.36     40.87 o
  -2   3   3     3573.09     3372.88     54.70 o
  -1   3   3      686.26      681.33     16.59 o
   0   3   3     1337.97     1239.46     22.39 o
   1   3   3        0.46        1.15      4.95 o
   2   3   3     2826.06     2756.31     47.70 o
   3   3   3      226.11      225.35      9.01 o
   4   3   3      752.54      732.97     16.69 o
   5   3   3      253.44      245.25     10.28 o
   6   3   3       63.04       58.39     11.65 o
   7   3   3       18.86       26.92     12.25 o
   8   3   3       49.97       50.00     12.76 o
   9   3   3      153.40      110.73     26.74 o
  10   3   3       54.18       71.53     22.88 o
  11   3   3      205.46      169.72     39.93 o
 -11   4   3        2.98      -12.30     21.13 o
 -10   4   3      544.92      560.14     28.95 o
  -9   4   3        8.64        2.97     16.72 o
  -8   4   3       75.18       55.30     20.45 o
  -7   4   3      549.61      545.98     13.45 o
  -6   4   3      582.45      495.02     36.88 o
  -5   4   3      959.77     1050.78     21.30 o
  -4   4   3     5883.00     6069.36     82.98 o
  -3   4   3      548.09      483.38     13.11 o
  -2   4   3     1216.57     1082.70     22.25 o
  -1   4   3      313.87      297.10     11.81 o
   0   4   3    10409.45    10104.61    155.92 o
   1   4   3      255.17      218.42     14.98 o
   2   4   3       26.86       20.24      5.90 o
   3   4   3      354.06      347.25     12.05 o
   4   4   3      322.37      278.39     10.77 o
   5   4   3      395.12      386.56     14.34 o
   6   4   3      145.35      143.73      8.68 o
   7   4   3      667.20      688.06     22.46 o
   8   4   3        9.69        4.79     15.19 o
   9   4   3      102.08      120.92     19.03 o
  10   4   3       11.94       26.90     22.95 o
  11   4   3       69.58      113.27     26.94 o
 -11   5   3      256.63      322.66     34.23 o
 -10   5   3      468.19      533.88     38.34 o
  -9   5   3      117.74      102.21     24.33 o
  -8   5   3      200.37      161.97     20.37 o
  -7   5   3       20.14       17.98      7.87 o
  -6   5   3      222.81      211.10      9.90 o
  -5   5   3       11.85       23.92      8.30 o
  -4   5   3       83.25      122.71      9.64 o
  -3   5   3     1535.54     1558.27     30.16 o
  -2   5   3    10430.85    10695.45    164.59 o
  -1   5   3     2510.17     2515.47     47.22 o
   0   5   3     7691.50     7811.95    126.21 o
   1   5   3     2951.14     2951.29     49.25 o
   2   5   3       34.03       40.48      8.00 o
   3   5   3     1080.63     1017.03     21.83 o
   4   5   3        0.06       -8.32      7.38 o
   5   5   3       27.18       23.24      8.39 o
   6   5   3      980.13     1031.58     34.27 o
   7   5   3      299.42      322.49     13.99 o
   8   5   3      690.20      664.84     29.43 o
   9   5   3      242.41      233.94     29.47 o
  10   5   3        4.75       10.10     23.37 o
  11   5   3        2.76      -43.91     47.72 o
 -11   6   3       12.56       13.51     33.06 o
 -10   6   3       69.57       54.54     29.55 o
  -9   6   3      327.47      359.19     25.91 o
  -8   6   3      597.39      616.12     22.71 o
  -7   6   3      243.13      201.80     17.06 o
  -6   6   3     1084.58     1102.68     24.17 o
  -5   6   3      115.65      115.48     11.96 o
  -4   6   3     3030.96     3001.67     48.71 o
  -3   6   3        1.94       -4.46      9.92 o
  -2   6   3     1375.91     1329.23     31.18 o
  -1   6   3     1304.95     1167.16     27.23 o
   0   6   3     4785.70     4978.57     84.95 o
   1   6   3       52.58       57.14     10.61 o
   2   6   3     2795.95     3220.38     47.01 o
   3   6   3     1128.18     1123.93     23.08 o
   4   6   3      353.38      361.58     12.77 o
   5   6   3      246.57      214.45     11.78 o
   6   6   3      269.50      258.68     14.25 o
   7   6   3      100.14      101.60     11.53 o
   8   6   3      118.63      164.52     21.06 o
   9   6   3       10.25       13.12     22.23 o
  10   6   3      681.61      638.51     95.43 o
 -10   7   3      218.09      125.70     48.69 o
  -9   7   3       92.57       54.99     36.52 o
  -8   7   3       68.94       67.87     12.32 o
  -7   7   3      780.67      792.85     24.09 o
  -6   7   3      280.65      269.81     16.18 o
  -5   7   3       99.15       96.70     13.29 o
  -4   7   3     4952.19     5302.73     88.60 o
  -3   7   3      434.42      476.45     18.17 o
  -2   7   3       18.25        4.85      9.21 o
  -1   7   3     1038.16     1065.51     28.15 o
   0   7   3     1186.72     1209.85     28.00 o
   1   7   3     1366.48     1173.26     25.38 o
   2   7   3      559.55      579.23     16.31 o
   3   7   3      983.03      967.75     22.11 o
   4   7   3     1394.36     1398.22     30.47 o
   5   7   3       75.51       81.57     10.96 o
   6   7   3     1937.39     2071.03     43.73 o
   7   7   3      351.51      364.30     18.32 o
   8   7   3      541.79      513.42     29.27 o
   9   7   3      154.88      108.61     22.26 o
  10   7   3      164.84      131.75     36.28 o
 -10   8   3        6.82      -37.81     45.83 o
  -9   8   3      701.71      651.10     34.80 o
  -8   8   3       19.28       14.04     16.75 o
  -7   8   3      144.41      171.57     21.81 o
  -6   8   3     2620.04     3008.32     54.66 o
  -5   8   3      163.02      154.10     15.23 o
  -4   8   3        8.13        2.37     12.62 o
  -3   8   3      125.32      159.60     14.62 o
  -2   8   3     2712.32     2888.57     56.55 o
  -1   8   3      373.16      354.11     18.73 o
   0   8   3     3806.45     4030.35     67.02 o
   1   8   3      281.29      253.68     13.68 o
   2   8   3      797.55      885.90     21.85 o
   3   8   3       13.29       15.20     11.33 o
   4   8   3      110.11      100.47     11.57 o
   5   8   3     1373.41     1427.26     33.78 o
   6   8   3     4393.85     4734.06    102.96 o
   7   8   3      331.63      354.45     25.55 o
   8   8   3      266.43      251.99     20.73 o
   9   8   3      105.31       58.48     39.23 o
  10   8   3      270.62      305.32     74.35 o
 -10   9   3      179.58      172.84     75.35 o
  -9   9   3      266.52      387.50     61.88 o
  -8   9   3      232.89      249.59     23.19 o
  -7   9   3      537.87      581.37     56.08 o
  -6   9   3       16.74        8.94     15.46 o
  -5   9   3      246.76      280.93     19.40 o
  -4   9   3     2686.05     2979.48     56.29 o
  -3   9   3      528.43      528.51     22.05 o
  -2   9   3     1170.30     1233.13     31.13 o
  -1   9   3      534.44      551.22     22.52 o
   0   9   3       11.28        6.12      6.01 o
   1   9   3        8.05        6.89      9.86 o
   2   9   3      150.42      162.68     12.13 o
   3   9   3      466.92      433.78     17.45 o
   4   9   3      427.04      434.40     18.63 o
   5   9   3       72.67       88.80     13.95 o
   6   9   3       50.62       51.57     14.33 o
   7   9   3       11.87        3.20     15.79 o
   8   9   3      323.45      341.18     31.93 o
   9   9   3        0.01       48.32     37.38 o
  -9  10   3        1.10       76.55     65.78 o
  -8  10   3       19.73       51.97     26.94 o
  -7  10   3      210.38      175.28     24.88 o
  -6  10   3      242.57      250.33     26.00 o
  -5  10   3     1095.96     1129.21     33.46 o
  -4  10   3      421.76      444.76     22.53 o
  -3  10   3       78.05       51.31     19.07 o
  -2  10   3     1298.99     1358.13     37.05 o
  -1  10   3      352.52      342.53     21.37 o
   0  10   3        0.02      -14.14     15.80 o
   1  10   3      963.15      945.50     26.03 o
   2  10   3      834.83      885.53     26.70 o
   3  10   3      159.64      157.21     17.84 o
   4  10   3       95.90       87.38     13.42 o
   5  10   3      176.03      230.44     18.77 o
   6  10   3        0.14       10.90     14.21 o
   7  10   3       18.67       19.47     23.87 o
   8  10   3       34.40       36.78     23.74 o
   9  10   3        9.42      -46.24     36.65 o
  -8  11   3        3.52       32.76     35.63 o
  -7  11   3        8.14       -2.39     29.13 o
  -6  11   3      421.38      358.24     32.94 o
  -5  11   3       26.35        9.31     22.51 o
  -4  11   3        0.05        0.34     17.64 o
  -3  11   3       22.10       35.12     19.53 o
  -2  11   3     1495.08     1577.50     42.91 o
  -1  11   3      181.02      172.37     20.38 o
   0  11   3      363.31      400.33     25.03 o
   1  11   3      247.78      220.75     17.23 o
   2  11   3      141.74      148.48     15.56 o
   3  11   3       35.90       34.63     16.19 o
   4  11   3      162.59      145.81     18.04 o
   5  11   3      161.13      117.16     21.36 o
   6  11   3       48.20       37.33     16.01 o
   7  11   3      208.76      181.81     29.60 o
   8  11   3       51.96       24.30     39.55 o
  -8  12   3        1.41      -30.36     74.21 o
  -7  12   3       17.81       51.43     36.10 o
  -6  12   3      240.76      232.33     31.30 o
  -5  12   3       24.26       31.61     22.27 o
  -4  12   3       42.56       24.08     26.27 o
  -3  12   3        9.65       31.57     22.01 o
  -2  12   3      160.08      140.22     45.98 o
  -1  12   3       15.26       15.73     22.65 o
   0  12   3     1345.34     1389.41     45.52 o
   1  12   3      310.69      286.36     18.25 o
   2  12   3       41.71       20.69     14.95 o
   3  12   3      142.41      180.06     19.35 o
   4  12   3      180.02      170.26     19.51 o
   5  12   3        0.01        4.25     17.20 o
   6  12   3      274.83      246.80     28.45 o
   7  12   3       20.70      -22.61     30.22 o
  -7  13   3        0.04       76.07     46.12 o
  -6  13   3       21.18      -36.26     60.72 o
  -5  13   3       47.09        8.36     29.60 o
  -4  13   3      300.02      354.90     40.91 o
  -3  13   3      125.47      167.08     40.92 o
  -2  13   3        0.30       25.17     28.22 o
  -1  13   3      136.82      107.36     26.87 o
   0  13   3      222.46      208.83     36.79 o
   1  13   3       30.52      -17.72     35.03 o
   2  13   3      140.28      162.54     36.06 o
   3  13   3       14.27       -5.30     22.81 o
   4  13   3        6.34        6.11     23.05 o
   5  13   3      129.91      102.81     29.01 o
   6  13   3       79.01      108.23     54.90 o
  -5  14   3       34.65        2.96     55.54 o
  -4  14   3       28.12       -2.91     29.76 o
  -3  14   3       72.90       30.59     39.55 o
  -2  14   3      483.27      428.47     53.06 o
  -1  14   3       54.34       12.16     50.25 o
   0  14   3       39.80       40.00     48.39 o
   1  14   3       33.01       15.90     43.60 o
   2  14   3      178.71      158.99     37.98 o
   3  14   3      592.98      553.86     57.94 o
   4  14   3        8.76       16.06     42.36 o
   5  14   3        0.09       -2.34     44.31 o
  -4  15   3       24.00       52.29     47.71 o
  -3  15   3       25.45       48.84     36.50 o
  -2  15   3        2.68      -11.45     49.91 o
  -1  15   3      108.16       23.85     67.95 o
   0  15   3      155.49      170.68     58.65 o
   1  15   3       38.78       -7.35     57.38 o
   2  15   3        7.29      -10.81     42.94 o
   3  15   3      251.19      169.95     43.53 o
 -12   0   4       13.52       20.99     59.77 o
 -11   0   4        0.04      -28.56     49.28 o
 -10   0   4        0.03      -14.17     35.54 o
  -9   0   4       59.87       70.57     17.53 o
  -8   0   4      403.77      394.88     16.40 o
  -7   0   4      106.86       66.04     33.60 o
  -6   0   4      825.54      889.07     26.62 o
  -5   0   4     3277.70     3240.47     72.51 o
  -4   0   4       34.91       71.22     11.68 o
  -3   0   4      828.49      822.78     29.08 o
  -2   0   4    13381.40    13179.04    281.09 o
  -1   0   4     5607.37     5573.45    157.38 o
   0   0   4    10754.49    10104.94    272.92 o
   1   0   4     5867.65     5806.28    154.99 o
   2   0   4     6475.96     5870.36    132.32 o
   3   0   4     2984.20     2913.48     65.06 o
   4   0   4      436.70      440.46     18.70 o
   5   0   4     3799.31     3745.04     75.30 o
   6   0   4     1782.35     1937.94     48.90 o
   7   0   4      516.40      498.87     17.03 o
   8   0   4        2.58       -6.47      6.75 o
   9   0   4      406.32      376.49     97.83 o
  10   0   4      108.40       82.05     44.08 o
  11   0   4      204.85      222.64     84.33 o
 -12   1   4       71.95       86.93     40.39 o
 -11   1   4       67.53       43.68     34.05 o
 -10   1   4      404.42      452.17     19.12 o
  -9   1   4        2.77        8.85     23.13 o
  -8   1   4      156.64      145.05     14.84 o
  -7   1   4       17.56       16.98      6.18 o
  -6   1   4     1697.34     1570.62    142.39 o
  -5   1   4     2898.02     2822.85     48.55 o
  -4   1   4      408.05      417.95     13.02 o
  -3   1   4       83.70       76.78      7.92 o
  -2   1   4      629.45      531.27     14.51 o
  -1   1   4      783.29      733.47     20.63 o
   0   1   4       41.46       29.21      8.69 o
   1   1   4      426.72      477.67     15.85 o
   2   1   4      172.03      176.34      9.11 o
   3   1   4     8183.49     8047.16    114.92 o
   4   1   4       97.64       94.64      8.28 o
   5   1   4      358.36      318.45     11.37 o
   6   1   4      100.82       89.43      8.51 o
   7   1   4       39.96       35.49      6.25 o
   8   1   4     1079.80     1160.66     32.39 o
   9   1   4       58.63       50.02     26.90 o
  10   1   4       47.73       48.23     37.38 o
  11   1   4       99.31      106.23     50.08 o
 -12   2   4       59.76       18.33     38.66 o
 -11   2   4      167.43      124.47     12.33 o
 -10   2   4       31.59       30.01     13.96 o
  -9   2   4       43.92       29.11     14.52 o
  -8   2   4       31.91       23.51     11.46 o
  -7   2   4      143.08      156.56     10.26 o
  -6   2   4       41.08       18.65      7.04 o
  -5   2   4      130.49      178.24     13.21 o
  -4   2   4     2230.12     2170.53     39.84 o
  -3   2   4      345.89      352.94     12.47 o
  -2   2   4      777.86      766.85     21.03 o
  -1   2   4     1626.07     1496.99     32.18 o
   0   2   4     6995.62     6829.21    119.46 o
   1   2   4      701.96      638.83     20.13 o
   2   2   4     3274.16     3264.62     55.48 o
   3   2   4      282.78      291.58     10.89 o
   4   2   4     1490.27     1470.63     24.73 o
   5   2   4     2720.70     2666.76     43.85 o
   6   2   4       61.58       61.25      6.44 o
   7   2   4        0.01       14.27     14.69 o
   8   2   4       73.52       56.56     16.71 o
   9   2   4       45.96       41.32     11.67 o
  10   2   4      324.73      315.06     18.76 o
  11   2   4       69.30       58.92     41.34 o
 -11   3   4       25.15       17.69     21.57 o
 -10   3   4     1481.08     1375.51    171.72 o
  -9   3   4      128.86      111.97     22.20 o
  -8   3   4       92.15       97.64     15.33 o
  -7   3   4       24.75       21.70      8.43 o
  -6   3   4        1.88        7.73      7.48 o
  -5   3   4      165.33      203.39     10.79 o
  -4   3   4      601.67      630.74     16.60 o
  -3   3   4     1717.46     1617.90     30.58 o
  -2   3   4     1586.26     1458.68     35.17 o
  -1   3   4     4587.62     4456.85     72.11 o
   0   3   4     3302.20     3360.53     57.05 o
   1   3   4     2159.71     1997.77     37.97 o
   2   3   4     1501.56     1485.13     25.94 o
   3   3   4      509.37      531.25     13.24 o
   4   3   4     1541.40     1576.60     28.03 o
   5   3   4       90.25       79.71      8.77 o
   6   3   4      766.33      775.55     16.99 o
   7   3   4     1520.99     1539.36     39.66 o
   8   3   4       25.33       38.12     13.60 o
   9   3   4      183.67      172.41     16.61 o
  10   3   4        6.36        2.05     22.32 o
  11   3   4        8.78       11.56     18.35 o
 -11   4   4       40.87        5.07     47.06 o
 -10   4   4      324.33      308.59     32.94 o
  -9   4   4       78.12      113.00     19.92 o
  -8   4   4     3983.77     4118.96     66.46 o
  -7   4   4       12.01       15.73      9.34 o
  -6   4   4       99.15       87.02      8.77 o
  -5   4   4     2119.43     2234.11     38.74 o
  -4   4   4      567.37      552.20     14.71 o
  -3   4   4      596.25      636.60     15.94 o
  -2   4   4     2018.03     2133.40     40.97 o
  -1   4   4       42.42       20.34     10.06 o
   0   4   4     1840.23     1645.04     29.87 o
   1   4   4     1289.84     1309.84     90.95 o
   2   4   4       22.01        1.27     11.14 o
   3   4   4       37.52       39.07      9.12 o
   4   4   4     1778.36     1829.48     32.18 o
   5   4   4      120.20      128.59      9.44 o
   6   4   4        5.62       -1.62      8.56 o
   7   4   4        0.11       22.15     17.05 o
   8   4   4        2.81       -0.39     14.38 o
   9   4   4       12.51       19.04     18.10 o
  10   4   4       95.87       66.84     22.34 o
  11   4   4      290.60      274.53     48.99 o
 -11   5   4        7.72        5.35     24.33 o
 -10   5   4       61.39       67.39     21.18 o
  -9   5   4      106.99      126.18     23.22 o
  -8   5   4        5.37        1.57      7.92 o
  -7   5   4       30.16       26.83      8.33 o
  -6   5   4      127.53      131.08     11.21 o
  -5   5   4        6.38        7.68      9.41 o
  -4   5   4      479.95      560.52     16.89 o
  -3   5   4     1985.21     1978.65     34.40 o
  -2   5   4      528.36      506.79     21.49 o
  -1   5   4      137.82       91.70     11.73 o
   0   5   4     9306.54     9582.13    149.00 o
   1   5   4     3352.20     3347.94     56.36 o
   2   5   4     8549.74     9020.11    119.03 o
   3   5   4      843.06      827.20     19.35 o
   4   5   4       18.48        6.86      8.44 o
   5   5   4      274.47      284.57     12.09 o
   6   5   4     1687.80     1724.55     32.29 o
   7   5   4        3.71       -4.10      8.67 o
   8   5   4      146.66      197.25     29.66 o
   9   5   4       34.51       47.19     20.93 o
  10   5   4      110.35      102.53     45.28 o
  11   5   4       37.58        6.10     28.38 o
 -11   6   4       56.13       43.21     41.35 o
 -10   6   4       63.48       25.86     31.16 o
  -9   6   4       99.79      108.85     25.53 o
  -8   6   4      276.05      342.56     22.25 o
  -7   6   4      102.92      108.41     10.70 o
  -6   6   4      171.42      159.07     11.68 o
  -5   6   4      339.91      345.12     16.03 o
  -4   6   4      734.60      798.18     20.59 o
  -3   6   4      169.72      178.93     12.03 o
  -2   6   4     2141.03     2349.12     45.41 o
  -1   6   4     2216.56     2243.62     43.16 o
   0   6   4      606.29      581.32     24.47 o
   1   6   4      138.54      147.04     12.08 o
   2   6   4     3439.07     3664.57     56.78 o
   3   6   4       93.40       76.09      9.99 o
   4   6   4     1540.22     1695.00     33.81 o
   5   6   4     1104.38     1138.78     25.10 o
   6   6   4     1804.58     1916.58     35.14 o
   7   6   4      350.97      349.25     16.22 o
   8   6   4     1117.01     1077.98     26.31 o
   9   6   4       40.56       27.66     22.07 o
  10   6   4       36.08       14.41     49.18 o
 -10   7   4        3.75       45.19     32.72 o
  -9   7   4        1.24       20.84     12.78 o
  -8   7   4      191.48      147.71     23.72 o
  -7   7   4      203.32      214.83     15.25 o
  -6   7   4       95.11      126.77     14.52 o
  -5   7   4      441.76      455.40     16.96 o
  -4   7   4      243.96      253.87     15.65 o
  -3   7   4      220.44      256.02     17.44 o
  -2   7   4      261.96      224.90     17.17 o
  -1   7   4     2148.50     2237.87     47.41 o
   0   7   4      520.88      509.50     20.57 o
   1   7   4      419.98      437.74     20.24 o
   2   7   4     1004.43      955.69     24.80 o
   3   7   4      464.34      492.66     18.96 o
   4   7   4      107.21       88.07     10.52 o
   5   7   4      134.90      128.80     14.47 o
   6   7   4      215.05      200.88     19.83 o
   7   7   4       64.78       62.06     14.42 o
   8   7   4      330.90      305.65     34.39 o
   9   7   4       31.46       75.15     26.60 o
  10   7   4        2.50       16.98     54.09 o
 -10   8   4       83.82       89.96     67.47 o
  -9   8   4       38.80       24.94     34.95 o
  -8   8   4      245.37      268.28     21.21 o
  -7   8   4      636.43      675.29     23.87 o
  -6   8   4      550.26      560.31     23.34 o
  -5   8   4      131.63      122.80     15.19 o
  -4   8   4      320.48      338.71     17.68 o
  -3   8   4       97.39       59.30     14.51 o
  -2   8   4       26.42        8.56     16.20 o
  -1   8   4     1719.85     1928.74     40.45 o
   0   8   4        2.71       -1.50     12.54 o
   1   8   4       84.54       69.92      9.31 o
   2   8   4       26.72       23.59      9.99 o
   3   8   4       55.31       68.12     12.51 o
   4   8   4      349.08      346.63     15.63 o
   5   8   4       34.02       37.95     12.68 o
   6   8   4       66.07       53.79     13.99 o
   7   8   4       55.26       75.56     19.25 o
   8   8   4      522.35      490.81     35.91 o
   9   8   4       43.48       73.35     40.82 o
  10   8   4        2.70       59.02     43.47 o
 -10   9   4      138.94       53.75     53.63 o
  -9   9   4       71.94       99.18     46.99 o
  -8   9   4      261.53      250.00     25.16 o
  -7   9   4      168.82      159.26     18.49 o
  -6   9   4       18.06       30.67     14.32 o
  -5   9   4      305.06      250.60     18.46 o
  -4   9   4        9.54        3.05     15.20 o
  -3   9   4      266.25      329.01     20.33 o
  -2   9   4      574.30      575.91     24.06 o
  -1   9   4      217.15      229.20     18.09 o
   0   9   4      101.88       99.36     16.23 o
   1   9   4     1167.59     1216.41     30.62 o
   2   9   4     3128.03     3321.28     60.56 o
   3   9   4      250.85      268.47     15.66 o
   4   9   4        0.86       16.89     11.97 o
   5   9   4       60.29       46.68     14.25 o
   6   9   4      675.48      656.07     27.96 o
   7   9   4      142.72      116.65     21.56 o
   8   9   4      146.29      146.57     24.84 o
   9   9   4       75.76      136.47     48.11 o
  -9  10   4      116.07      171.45     99.51 o
  -8  10   4      454.57      421.18     90.56 o
  -7  10   4      334.35      266.32     49.66 o
  -6  10   4      220.01      209.49     21.99 o
  -5  10   4      730.35      812.19     30.38 o
  -4  10   4      298.61      225.62     20.17 o
  -3  10   4     1295.10     1343.89     47.69 o
  -2  10   4       25.87       55.52     18.21 o
  -1  10   4       36.32       32.49     17.84 o
   0  10   4      804.71      773.64     29.38 o
   1  10   4       31.74       58.73     16.28 o
   2  10   4     1168.95     1178.37     29.53 o
   3  10   4       16.38        6.32     13.23 o
   4  10   4      218.48      256.29     16.34 o
   5  10   4       15.05        1.63     14.34 o
   6  10   4       15.86       16.37     18.01 o
   7  10   4       23.03        7.14     22.05 o
   8  10   4     1242.56     1059.89    179.73 o
  -8  11   4       70.26       55.89     29.87 o
  -7  11   4        0.91       -7.31     30.51 o
  -6  11   4      183.64      200.57     38.97 o
  -5  11   4      757.33      729.96     36.03 o
  -4  11   4      194.70      191.88     22.73 o
  -3  11   4       38.90       42.21     20.51 o
  -2  11   4       43.03       24.69     21.12 o
  -1  11   4       60.92       56.40     21.74 o
   0  11   4       64.66      100.03     21.99 o
   1  11   4       94.01      128.51     22.04 o
   2  11   4     1857.62     1931.88     41.51 o
   3  11   4      215.83      223.51     17.23 o
   4  11   4       97.56      127.36     18.38 o
   5  11   4       51.14       40.63     17.69 o
   6  11   4      438.49      472.11     43.49 o
   7  11   4        7.64       48.49     25.92 o
   8  11   4        0.01       -9.46     31.54 o
  -7  12   4       12.36       34.49     45.14 o
  -6  12   4       82.09       86.37     46.26 o
  -5  12   4       15.10       12.56     23.10 o
  -4  12   4        1.17       27.20     22.83 o
  -3  12   4      213.77      225.52     31.84 o
  -2  12   4      492.54      492.25     35.82 o
  -1  12   4      726.92      763.82     44.74 o
   0  12   4     2378.51     2379.01     61.05 o
   1  12   4      902.41      874.43     38.12 o
   2  12   4        1.59      -19.72     13.34 o
   3  12   4        3.70        2.37     16.08 o
   4  12   4     1383.54     1183.20     56.50 o
   5  12   4        0.03       -6.34     21.82 o
   6  12   4       10.06       10.81     28.25 o
   7  12   4       82.05       74.34     33.67 o
  -7  13   4       63.67       52.05     56.67 o
  -6  13   4      201.67      150.11     52.29 o
  -5  13   4        5.28       39.73     29.33 o
  -4  13   4       54.86      139.68     39.50 o
  -3  13   4       26.21       69.88     39.64 o
  -2  13   4      510.83      521.27     49.73 o
  -1  13   4      256.38      237.39     32.71 o
   0  13   4        5.93        8.76     31.22 o
   1  13   4      212.83      231.51     32.48 o
   2  13   4      108.64      136.58     36.68 o
   3  13   4      166.41      176.06     52.28 o
   4  13   4       45.08       52.62     27.98 o
   5  13   4        0.23       22.59     65.78 o
   6  13   4       38.75      -45.88     74.21 o
  -5  14   4      252.97      365.92     64.02 o
  -4  14   4        0.60       16.92     34.10 o
  -3  14   4        2.91        3.80     34.52 o
  -2  14   4      225.15      251.86     47.88 o
  -1  14   4       45.78      104.69     44.50 o
   0  14   4        1.99       37.80     43.69 o
   1  14   4        1.64       50.27     32.31 o
   2  14   4       88.99       94.62     32.92 o
   3  14   4       31.00       20.24     29.60 o
   4  14   4      403.87      480.15     98.32 o
   5  14   4        0.49      -40.48     44.91 o
  -4  15   4        5.79      -50.88     57.53 o
  -3  15   4       47.61       61.00     71.44 o
  -2  15   4       29.15       84.33     58.03 o
  -1  15   4      117.57       31.38     51.24 o
   0  15   4       76.59       16.73     60.72 o
   1  15   4        7.71       26.45     45.01 o
   2  15   4        3.33        0.93     34.05 o
   3  15   4       19.42       62.35     45.44 o
 -12   1   5       74.68      -18.21     64.27 o
 -11   1   5        1.88      -24.85     34.58 o
 -10   1   5        4.34        6.93     11.00 o
  -9   1   5      284.20      241.85     21.67 o
  -8   1   5      694.36      635.71     16.36 o
  -7   1   5      128.59      112.06     13.96 o
  -6   1   5      278.22      256.45     11.79 o
  -5   1   5        0.13        2.45      8.32 o
  -4   1   5     2529.67     2501.04     43.41 o
  -3   1   5      928.91      880.61     21.89 o
  -2   1   5       19.34       23.36      7.54 o
  -1   1   5     9188.00     8324.56    159.48 o
   0   1   5    26090.87    24992.39    443.42 o
   1   1   5     5121.68     5095.98    103.52 o
   2   1   5      291.94      289.48     11.07 o
   3   1   5      178.87      168.78     11.10 o
   4   1   5       34.11       16.65      8.50 o
   5   1   5     2041.64     2255.23     51.00 o
   6   1   5       15.29        6.79      8.02 o
   7   1   5      982.76      986.97     28.03 o
   8   1   5       55.09       46.67     14.06 o
   9   1   5      666.47      656.03     23.35 o
  10   1   5      499.89      563.10     86.02 o
  11   1   5       90.54      109.17     60.72 o
 -11   2   5       59.51       63.71     24.92 o
 -10   2   5      148.95      107.15     29.29 o
  -9   2   5       98.93      115.40     15.44 o
  -8   2   5        0.05        6.72      7.25 o
  -7   2   5      674.38      661.51     43.43 o
  -6   2   5     1174.39     1252.34     29.50 o
  -5   2   5      193.86      207.92     11.29 o
  -4   2   5      115.01      137.41     10.57 o
  -3   2   5     3197.80     3091.11     54.50 o
  -2   2   5     3476.69     3177.88     66.57 o
  -1   2   5    13397.78    13137.61    243.33 o
   0   2   5    45999.41    44139.35   1054.61 o
   1   2   5     6206.10     6184.75    123.00 o
   2   2   5     2399.00     2576.81     48.96 o
   3   2   5     1994.73     1976.09     42.24 o
   4   2   5     1137.51     1120.10     25.53 o
   5   2   5       87.42       87.17      9.25 o
   6   2   5       13.14       16.83      7.49 o
   7   2   5       70.87       70.22      7.54 o
   8   2   5     1191.95     1245.47     33.49 o
   9   2   5       56.64       23.19     13.14 o
  10   2   5      141.05      154.53     20.18 o
  11   2   5       53.02       66.12     70.49 o
 -11   3   5      391.39      401.60     35.76 o
 -10   3   5        6.17       -8.20     30.14 o
  -9   3   5      406.43      392.42     31.34 o
  -8   3   5      272.09      285.32     11.45 o
  -7   3   5      249.86      220.79     29.34 o
  -6   3   5      831.88      862.54     21.07 o
  -5   3   5      192.36      187.83     11.45 o
  -4   3   5      543.83      573.67     17.62 o
  -3   3   5        2.71       -0.02      7.65 o
  -2   3   5      281.22      206.58     14.58 o
  -1   3   5      799.71      797.75    488.62 o
   0   3   5     1716.93     1486.04    449.51 o
   1   3   5       24.11       20.50      8.55 o
   2   3   5      331.33      320.68     12.27 o
   3   3   5       90.98       88.98      9.86 o
   4   3   5     1144.65     1083.08     23.00 o
   5   3   5      873.41      979.61     22.61 o
   6   3   5     1509.77     1611.98     31.94 o
   7   3   5      109.35       93.06      8.17 o
   8   3   5       45.74       52.75     18.51 o
   9   3   5      251.20      257.86     23.13 o
  10   3   5      359.53      303.65     36.76 o
  11   3   5       24.14       41.36     18.73 o
 -11   4   5       37.00       24.37     22.85 o
 -10   4   5      378.43      368.06     26.76 o
  -9   4   5        3.97       13.47     17.35 o
  -8   4   5     1084.40     1250.05     30.76 o
  -7   4   5       69.38       72.58     15.29 o
  -6   4   5      561.55      633.02     25.02 o
  -5   4   5       64.93       95.29      9.33 o
  -4   4   5     2052.13     2259.32     43.75 o
  -3   4   5      693.82      731.97     18.77 o
  -2   4   5      184.01      171.58     14.43 o
  -1   4   5     2784.59     2821.00     51.02 o
   0   4   5      407.22      418.64     14.59 o
   1   4   5      464.08      532.11     17.85 o
   2   4   5     1920.08     1818.08     39.93 o
   3   4   5     6628.91     6730.65     92.64 o
   4   4   5       69.71       71.13     10.20 o
   5   4   5      234.92      238.59     12.57 o
   6   4   5       23.20       35.53      9.26 o
   7   4   5      139.28      140.71     10.49 o
   8   4   5      181.88      198.41     20.20 o
   9   4   5        5.49       -8.47     17.07 o
  10   4   5       91.27       93.49     26.48 o
  11   4   5      128.69      104.96     31.90 o
 -11   5   5       21.37       49.16     24.81 o
 -10   5   5      125.38      148.96     32.33 o
  -9   5   5       91.45       70.29     18.01 o
  -8   5   5       11.61        2.45      9.36 o
  -7   5   5      343.87      352.56     15.94 o
  -6   5   5        0.12       -5.34      9.04 o
  -5   5   5      188.29      158.35     12.10 o
  -4   5   5     2212.03     2312.32     42.62 o
  -3   5   5        9.86        4.62      8.53 o
  -2   5   5       79.63       84.62      8.77 o
  -1   5   5      157.87       65.51     34.21 o
   0   5   5      377.32      446.16     22.01 o
   1   5   5       90.73       68.01      8.79 o
   2   5   5     2446.35     2570.49     49.96 o
   3   5   5        2.03        4.55     10.10 o
   4   5   5     2029.80     2197.16     40.03 o
   5   5   5       53.56       64.34     10.76 o
   6   5   5      261.42      248.36     13.63 o
   7   5   5     1287.29     1333.44     32.37 o
   8   5   5       73.81       64.15      8.58 o
   9   5   5        6.19       39.30     20.33 o
  10   5   5        0.43       -0.83     23.04 o
 -11   6   5        0.20      -11.98     29.02 o
 -10   6   5      328.80      358.73     50.64 o
  -9   6   5      555.94      540.58     19.75 o
  -8   6   5       32.36       25.69     10.30 o
  -7   6   5      719.79      733.99     21.31 o
  -6   6   5      262.53      274.15     15.41 o
  -5   6   5      114.01      105.54     11.95 o
  -4   6   5      106.57      141.71     15.30 o
  -3   6   5     1374.49     1324.81     31.28 o
  -2   6   5     1521.45     1704.47     36.91 o
  -1   6   5     1048.91     1077.30     28.30 o
   0   6   5     9724.00    10373.67    161.50 o
   1   6   5      863.19      867.50     23.81 o
   2   6   5     1457.57     1546.57     38.46 o
   3   6   5        0.41        4.37      9.37 o
   4   6   5        4.58        2.28      8.66 o
   5   6   5      884.68      900.24     21.32 o
   6   6   5       26.17       23.27     10.85 o
   7   6   5       61.29       71.19     12.35 o
   8   6   5       99.96      113.22     15.80 o
   9   6   5       56.49       76.95     24.95 o
  10   6   5       55.95       41.48     26.84 o
 -10   7   5      119.46      203.77     43.40 o
  -9   7   5      492.09      489.03     40.35 o
  -8   7   5      252.73      246.70     14.20 o
  -7   7   5      337.38      303.40     16.70 o
  -6   7   5      508.41      528.93     24.49 o
  -5   7   5     2609.03     2858.37     54.26 o
  -4   7   5        6.57        8.73     11.26 o
  -3   7   5      638.08      682.03     24.64 o
  -2   7   5     2966.47     3171.70     63.48 o
  -1   7   5      389.93      373.14     19.32 o
   0   7   5     1139.68     1316.42     34.70 o
   1   7   5      810.00      814.39     24.28 o
   2   7   5      221.11      221.70     20.60 o
   3   7   5      727.26      735.92     21.51 o
   4   7   5      376.62      392.94     17.53 o
   5   7   5      140.70      153.20     13.13 o
   6   7   5       59.18       57.18     11.65 o
   7   7   5       33.17       27.16     13.51 o
   8   7   5      913.13      815.79     32.10 o
   9   7   5      285.08      346.97     41.39 o
  10   7   5       81.74       53.41     35.37 o
 -10   8   5      548.08      577.49     86.02 o
  -9   8   5      476.14      519.96     45.77 o
  -8   8   5      803.11      728.02     34.53 o
  -7   8   5      561.29      571.01     20.32 o
  -6   8   5        0.95       -7.24     12.95 o
  -5   8   5      862.77      896.47     27.16 o
  -4   8   5      715.17      792.94     36.21 o
  -3   8   5      913.11      852.60     48.40 o
  -2   8   5     2418.22     2404.70     52.44 o
  -1   8   5      629.02      687.95     38.47 o
   0   8   5     3688.13     3781.55     71.65 o
   1   8   5       24.95       13.26     11.80 o
   2   8   5      602.15      615.43     22.14 o
   3   8   5      499.90      539.48     18.21 o
   4   8   5      204.17      259.88     17.90 o
   5   8   5     1407.63     1449.75     33.54 o
   6   8   5       40.00       14.79     13.22 o
   7   8   5      394.57      403.55     24.23 o
   8   8   5      131.88      112.30     23.77 o
   9   8   5       45.74       90.45     39.11 o
  -9   9   5       74.74      139.10     59.13 o
  -8   9   5      325.06      298.07     31.50 o
  -7   9   5       72.03       28.78     18.00 o
  -6   9   5      103.48      115.24     18.58 o
  -5   9   5      395.33      420.38     20.53 o
  -4   9   5      767.62      843.78     26.73 o
  -3   9   5       39.30       47.84     15.60 o
  -2   9   5     1694.29     1724.82     38.03 o
  -1   9   5      425.39      410.12     22.07 o
   0   9   5     1762.49     1817.21     44.80 o
   1   9   5       51.28       75.77     16.40 o
   2   9   5      115.77      116.10     15.91 o
   3   9   5      271.84      266.01     15.87 o
   4   9   5        0.97       -4.89     13.33 o
   5   9   5       15.78       24.41     14.58 o
   6   9   5       25.22       -8.03     14.52 o
   7   9   5      135.35      153.17     22.95 o
   8   9   5      225.07      165.16     28.30 o
   9   9   5       19.15        0.92     47.15 o
  -9  10   5        2.22       -3.56     42.93 o
  -8  10   5        3.09       22.15     26.17 o
  -7  10   5       67.27       57.01     21.47 o
  -6  10   5       30.09       25.79     18.82 o
  -5  10   5      135.83      113.50     18.90 o
  -4  10   5      504.02      497.20     23.92 o
  -3  10   5      980.45     1031.14     34.30 o
  -2  10   5      206.54      200.17     20.12 o
  -1  10   5        6.55       -6.09     19.39 o
   0  10   5        2.20       -5.52     17.19 o
   1  10   5      224.90      248.88     22.47 o
   2  10   5        3.64      -12.37     12.77 o
   3  10   5       94.92      115.27     15.07 o
   4  10   5      284.51      323.26     21.33 o
   5  10   5       41.68       32.43     13.78 o
   6  10   5       98.14       78.26     17.61 o
   7  10   5       40.42       62.54     27.26 o
   8  10   5       62.47      115.36     37.04 o
  -8  11   5       45.49       15.03     32.14 o
  -7  11   5       38.45       18.07     36.92 o
  -6  11   5       80.68       84.91     22.68 o
  -5  11   5        7.57       10.60     19.23 o
  -4  11   5      417.83      399.71     25.50 o
  -3  11   5        9.63       -6.40     19.90 o
  -2  11   5      390.91      436.13     27.49 o
  -1  11   5       92.16      108.73     22.25 o
   0  11   5      273.97      260.33     22.68 o
   1  11   5       84.28      108.98     17.26 o
   2  11   5      821.05      854.70     33.23 o
   3  11   5        4.03       -9.32     14.37 o
   4  11   5      899.57      881.76     29.46 o
   5  11   5        3.07       -4.97     16.34 o
   6  11   5       11.99       10.46     20.51 o
   7  11   5       69.57       33.75     26.02 o
   8  11   5        5.95      -31.74     43.26 o
  -7  12   5        0.11       63.68     51.84 o
  -6  12   5       45.53      -15.86     49.23 o
  -5  12   5      133.80      140.77     29.46 o
  -4  12   5       59.70       64.05     29.78 o
  -3  12   5       80.47       89.38     24.27 o
  -2  12   5      701.81      635.53     50.48 o
  -1  12   5      220.17      173.47     23.73 o
   0  12   5      714.17      673.47     33.91 o
   1  12   5       91.96       69.75     21.71 o
   2  12   5       75.15       90.34     18.20 o
   3  12   5        0.09        0.29     14.02 o
   4  12   5       62.43       90.01     18.54 o
   5  12   5       92.63       60.50     21.63 o
   6  12   5       17.71      -12.05     37.43 o
   7  12   5       33.98       23.51     59.03 o
  -6  13   5       14.49       70.00     97.83 o
  -5  13   5       39.81       33.44     25.88 o
  -4  13   5       11.03      -14.84     24.85 o
  -3  13   5       63.02       26.14     30.36 o
  -2  13   5       53.81       18.47     32.74 o
  -1  13   5       76.68       96.13     29.66 o
   0  13   5      314.14      357.80     38.62 o
   1  13   5       33.42       26.15     26.46 o
   2  13   5      318.15      271.02     31.39 o
   3  13   5       57.93       19.42     34.89 o
   4  13   5       25.71        9.91     24.72 o
   5  13   5       59.91        0.54     52.29 o
   6  13   5      121.53      134.58     45.13 o
  -5  14   5        0.01       20.24     55.11 o
  -4  14   5      144.74       70.72     37.66 o
  -3  14   5      168.36      112.24     49.08 o
  -2  14   5      272.56      213.80     38.17 o
  -1  14   5       41.01       51.82     37.09 o
   0  14   5      147.03      129.70     41.70 o
   1  14   5       66.33      129.01     34.46 o
   2  14   5       81.28       52.13     36.56 o
   3  14   5       48.55       44.47     29.31 o
   4  14   5        1.81        6.75     45.32 o
  -3  15   5       84.26       70.70     47.03 o
  -2  15   5       27.43       46.00     67.47 o
  -1  15   5       94.44       97.13     75.11 o
   0  15   5       36.34       72.69     56.69 o
   1  15   5        6.43       10.06     36.35 o
   2  15   5       43.21       47.79     44.63 o
   3  15   5       10.84        4.12     44.03 o
 -12   0   6       26.24       62.06     62.37 o
 -11   0   6     1105.68     1010.05     95.32 o
 -10   0   6      290.14      364.88     21.99 o
  -9   0   6      619.63      510.63    108.22 o
  -8   0   6       66.20       78.90     14.61 o
  -7   0   6       67.03       65.57     12.96 o
  -6   0   6        1.11       -2.27     11.62 o
  -5   0   6      545.31      491.35     25.08 o
  -4   0   6     2948.65     2918.32     96.30 o
  -3   0   6    12433.71    12126.10    262.93 o
  -2   0   6      547.57      464.33     27.55 o
  -1   0   6     5061.52     4778.35    139.53 o
   0   0   6    24503.68    23962.33    599.31 o
   1   0   6     5929.89     5909.40    173.35 o
   2   0   6       71.87       83.06     35.42 o
   3   0   6      572.35      496.85     25.28 o
   4   0   6     1015.30      920.45     45.28 o
   5   0   6     1625.53     1636.46     53.18 o
   6   0   6     3295.27     3534.11     90.38 o
   7   0   6      746.12      743.52     41.87 o
   8   0   6     3083.55     3086.85     90.50 o
   9   0   6        6.48        5.29      8.87 o
  10   0   6       85.00       30.36     60.72 o
  11   0   6      259.56      249.63    104.57 o
 -11   1   6       47.23       64.88     25.56 o
 -10   1   6      461.80      461.40     24.69 o
  -9   1   6      298.34      306.60     15.33 o
  -8   1   6      318.74      315.44     36.49 o
  -7   1   6      163.68      163.64     15.94 o
  -6   1   6       45.56       29.36      9.78 o
  -5   1   6      234.99      227.76     12.95 o
  -4   1   6       11.77       19.39      9.67 o
  -3   1   6      508.67      529.89     17.11 o
  -2   1   6      113.77       85.63     10.86 o
  -1   1   6      341.89      376.25     17.04 o
   0   1   6     9574.46     9149.14    172.63 o
   1   1   6     2605.04     2577.40     58.59 o
   2   1   6     2013.43     1800.31     43.41 o
   3   1   6     3511.30     3809.61     68.53 o
   4   1   6      988.12      989.75     22.82 o
   5   1   6      206.03      196.83     16.69 o
   6   1   6     1441.81     1434.08     30.78 o
   7   1   6      258.98      276.53     13.82 o
   8   1   6       62.20       52.67      9.72 o
   9   1   6      672.13      672.99     26.10 o
  10   1   6        0.11       -4.78     22.88 o
  11   1   6      376.76      421.42     71.44 o
 -11   2   6       50.64       48.42     23.74 o
 -10   2   6      188.23       79.82     33.51 o
  -9   2   6      495.03      511.09     15.84 o
  -8   2   6     1139.59     1066.53     71.28 o
  -7   2   6      200.36      180.72     12.52 o
  -6   2   6      109.82      105.70     10.43 o
  -5   2   6      200.32      240.89     17.20 o
  -4   2   6     1390.63     1383.59     28.55 o
  -3   2   6      289.88      272.01     11.99 o
  -2   2   6      343.43      348.65     73.42 o
  -1   2   6        0.66        9.40     11.45 o
   0   2   6       81.49       62.81     12.63 o
   1   2   6     3472.49     3416.72     75.47 o
   2   2   6       78.44       70.77      8.65 o
   3   2   6      631.38      680.87     18.68 o
   4   2   6     1146.30     1137.87     26.33 o
   5   2   6        0.65       -1.51      9.67 o
   6   2   6       62.23       50.11     10.43 o
   7   2   6      405.30      388.13     15.00 o
   8   2   6      161.42      164.25     15.28 o
   9   2   6      419.64      429.78     71.65 o
  10   2   6        8.41       12.57     20.77 o
  11   2   6       17.24       12.05     56.67 o
 -11   3   6      291.02      332.42     32.50 o
 -10   3   6      168.06      162.52     26.37 o
  -9   3   6      139.85      147.80     13.84 o
  -8   3   6      149.78      122.41     15.32 o
  -7   3   6      354.11      354.99     18.64 o
  -6   3   6     1311.17     1527.75     34.32 o
  -5   3   6     1180.20     1203.94     27.35 o
  -4   3   6      677.60      604.50     18.95 o
  -3   3   6      125.65      137.09     11.75 o
  -2   3   6     2787.53     2839.88     69.72 o
  -1   3   6      298.63      334.76     15.22 o
   0   3   6      178.52      189.46     14.23 o
   1   3   6     3219.67     3180.82     81.32 o
   2   3   6      478.93      481.43     15.68 o
   3   3   6     4767.50     4743.32     79.13 o
   4   3   6     1414.85     1568.94     31.04 o
   5   3   6       52.79       35.16      8.85 o
   6   3   6      368.07      372.31     16.11 o
   7   3   6      213.45      198.28     12.05 o
   8   3   6        2.09        9.36     11.10 o
   9   3   6       48.95       42.69     18.18 o
  10   3   6        8.14       42.54     22.57 o
  11   3   6        1.98       30.94     45.54 o
 -11   4   6        0.25       -9.79     27.69 o
 -10   4   6      298.22      281.89     32.87 o
  -9   4   6       15.18       11.13      7.48 o
  -8   4   6      135.14      100.43     21.98 o
  -7   4   6       79.08       78.63     11.64 o
  -6   4   6      111.09      141.82     11.90 o
  -5   4   6     1278.48     1308.75     29.40 o
  -4   4   6       53.03       66.88     10.36 o
  -3   4   6     1278.56     1380.83     34.95 o
  -2   4   6     4978.62     5178.27    103.06 o
  -1   4   6       28.91       48.67     13.98 o
   0   4   6      387.17      346.31     17.22 o
   1   4   6     3572.25     3663.83     61.70 o
   2   4   6      316.63      402.04     13.68 o
   3   4   6     1506.06     1365.17     28.73 o
   4   4   6     1355.88     1445.43     30.87 o
   5   4   6      160.34      187.31     15.95 o
   6   4   6      380.00      395.56     20.96 o
   7   4   6       19.88       30.94      9.55 o
   8   4   6       78.97       92.48      8.70 o
   9   4   6      192.84      165.74     22.98 o
  10   4   6       11.46      -33.76     23.43 o
 -11   5   6      101.09      102.74     34.81 o
 -10   5   6      104.01       87.31     54.05 o
  -9   5   6      209.29      196.98     13.04 o
  -8   5   6       71.37       38.20     11.73 o
  -7   5   6     1309.22     1360.51     42.81 o
  -6   5   6       12.93       -9.97     11.26 o
  -5   5   6      577.65      564.52     30.81 o
  -4   5   6      589.16      577.79     17.16 o
  -3   5   6      113.37      112.75     10.90 o
  -2   5   6      228.96      207.99     14.77 o
  -1   5   6       20.41       45.17     16.54 o
   0   5   6     1403.90     1509.70     31.25 o
   1   5   6      339.83      334.48     16.14 o
   2   5   6     2138.98     2109.20     43.19 o
   3   5   6      897.48      931.63     26.03 o
   4   5   6      144.80      159.55     12.65 o
   5   5   6        9.16        8.93      9.35 o
   6   5   6       61.32       67.42     14.83 o
   7   5   6      287.48      282.44     15.08 o
   8   5   6      926.56      934.86     23.95 o
   9   5   6       46.08       38.21     20.79 o
  10   5   6        1.73       -8.48     25.10 o
 -11   6   6       15.31       52.28     37.52 o
 -10   6   6        8.94       17.94     32.37 o
  -9   6   6       25.72       36.89     13.95 o
  -8   6   6       35.57       63.50     14.07 o
  -7   6   6      769.26      727.70     24.89 o
  -6   6   6      296.01      297.15     16.62 o
  -5   6   6       97.70       82.35     11.43 o
  -4   6   6        7.73       13.94      9.69 o
  -3   6   6       11.41        0.07      8.58 o
  -2   6   6       29.18       49.36      7.79 o
  -1   6   6      904.17      875.93     27.66 o
   0   6   6     5697.16     5989.95    109.76 o
   1   6   6     1415.58     1406.45     32.90 o
   2   6   6       28.76       26.95     12.64 o
   3   6   6     1085.28     1089.77     30.34 o
   4   6   6     1286.89     1355.39     31.55 o
   5   6   6      159.15      161.07     12.06 o
   6   6   6     1091.67     1130.98     33.23 o
   7   6   6      353.38      391.66     17.53 o
   8   6   6      626.35      584.91     25.86 o
   9   6   6      115.80       94.46     35.06 o
  10   6   6       95.37       52.41     50.46 o
 -10   7   6      331.37      327.30     38.66 o
  -9   7   6       10.83       11.19     13.72 o
  -8   7   6       29.16       21.38     20.05 o
  -7   7   6       37.93       29.79     13.42 o
  -6   7   6       22.19       22.74     12.75 o
  -5   7   6      412.55      394.36     18.60 o
  -4   7   6       43.70       47.83     12.72 o
  -3   7   6       91.24       82.57     14.65 o
  -2   7   6       84.02       84.51     14.33 o
  -1   7   6       72.02       60.61     13.42 o
   0   7   6       89.81       76.38     14.09 o
   1   7   6      514.25      503.94     19.63 o
   2   7   6      223.97      222.26     14.81 o
   3   7   6       23.31       22.34     14.39 o
   4   7   6       83.39       75.67     12.87 o
   5   7   6       45.64       48.99     12.24 o
   6   7   6     1008.45      992.20     26.49 o
   7   7   6       59.62       61.53     13.85 o
   8   7   6       56.61       36.97     15.92 o
   9   7   6      131.74      165.76     40.86 o
  10   7   6       47.66       -9.68     42.08 o
 -10   8   6       32.12       26.74     35.35 o
  -9   8   6      176.79      156.85     25.20 o
  -8   8   6       35.78       36.14     17.95 o
  -7   8   6      282.93      280.10     17.87 o
  -6   8   6      164.34      190.98     14.08 o
  -5   8   6        4.10       35.22     16.46 o
  -4   8   6       66.53       99.11     17.47 o
  -3   8   6      755.85      761.41     27.52 o
  -2   8   6     2358.83     2548.06     75.93 o
  -1   8   6      241.38      257.68     20.63 o
   0   8   6       35.78       26.32     17.66 o
   1   8   6       36.99       36.97     13.51 o
   2   8   6      107.67      114.64     14.08 o
   3   8   6      488.05      459.44     21.13 o
   4   8   6       13.98        0.66     11.88 o
   5   8   6       30.57       28.25     12.52 o
   6   8   6       17.66       15.91     14.83 o
   7   8   6        0.53      -14.87     15.69 o
   8   8   6       71.92       64.68     23.47 o
   9   8   6       69.57       55.60     39.37 o
  -9   9   6       58.48       54.51     60.72 o
  -8   9   6      118.51       99.25     22.19 o
  -7   9   6      383.67      407.29     27.98 o
  -6   9   6       31.40        1.03     17.98 o
  -5   9   6      299.58      272.74     19.31 o
  -4   9   6      704.26      662.93     28.71 o
  -3   9   6       83.66      110.02     18.07 o
  -2   9   6       44.32       31.75     16.22 o
  -1   9   6        6.12       -1.12     18.07 o
   0   9   6        8.43       13.28     15.95 o
   1   9   6      240.56      251.28     19.03 o
   2   9   6       11.66       31.90     16.19 o
   3   9   6       64.74       39.50     16.40 o
   4   9   6        8.25       -0.54     14.78 o
   5   9   6       23.10       33.18     14.45 o
   6   9   6        1.13        0.18     14.97 o
   7   9   6        0.38       17.16     22.73 o
   8   9   6       63.99       54.27     23.40 o
   9   9   6       23.12      -32.82     42.81 o
  -9  10   6       12.15       60.05     53.31 o
  -8  10   6       49.23       55.84     33.55 o
  -7  10   6        8.58       -2.53     22.41 o
  -6  10   6      522.90      483.45     28.00 o
  -5  10   6       17.09       24.13     18.12 o
  -4  10   6      520.68      546.15     27.59 o
  -3  10   6        9.09        7.99     16.93 o
  -2  10   6     1235.21     1265.53     64.82 o
  -1  10   6      204.14      205.17     19.05 o
   0  10   6     1818.96     1884.92     48.39 o
   1  10   6        6.39       -7.83     14.34 o
   2  10   6      212.95      211.73     20.88 o
   3  10   6      888.66      996.00     37.53 o
   4  10   6      174.48      176.30     20.77 o
   5  10   6       79.13       91.73     25.34 o
   6  10   6      448.66      437.34     27.14 o
   7  10   6       25.86       51.11     24.92 o
   8  10   6       84.58      154.53     45.06 o
  -8  11   6       76.99       49.76     45.60 o
  -7  11   6        3.98       -0.50     29.57 o
  -6  11   6      102.35      101.75     24.97 o
  -5  11   6       11.87       12.51     22.03 o
  -4  11   6       21.53       50.60     21.31 o
  -3  11   6      134.28      123.02     24.12 o
  -2  11   6      100.70      115.83     22.94 o
  -1  11   6      225.45      233.82     22.16 o
   0  11   6       34.44       47.10     19.27 o
   1  11   6      155.37      144.90     18.56 o
   2  11   6      178.21      166.34     19.85 o
   3  11   6        1.75       -6.74     20.24 o
   4  11   6       11.83       12.82     20.90 o
   5  11   6      341.42      355.38     23.37 o
   6  11   6        0.02       10.28     25.63 o
   7  11   6       31.46       51.66     29.33 o
  -7  12   6       71.03       90.43     40.06 o
  -6  12   6      165.86      175.15     37.87 o
  -5  12   6       68.55       80.28     26.71 o
  -4  12   6     1929.43     2011.76     97.31 o
  -3  12   6        5.29      -29.42     28.59 o
  -2  12   6      109.02       69.81     23.65 o
  -1  12   6       49.92       65.07     25.36 o
   0  12   6       20.38        4.68     22.97 o
   1  12   6        9.09       11.59     18.45 o
   2  12   6      223.08      124.22     25.53 o
   3  12   6      103.93      134.80     27.45 o
   4  12   6       19.47        4.12     23.05 o
   5  12   6       82.03      119.26     29.66 o
   6  12   6        9.18       39.80     42.46 o
  -6  13   6        0.02      -32.85     70.84 o
  -5  13   6      173.09      141.08     36.73 o
  -4  13   6        6.47       15.80     34.62 o
  -3  13   6        9.51       11.72     35.42 o
  -2  13   6       41.62       35.56     37.95 o
  -1  13   6      297.78      308.32     36.35 o
   0  13   6        0.16       -0.34     19.79 o
   1  13   6       27.81       71.01     32.40 o
   2  13   6      155.33      147.83     25.04 o
   3  13   6        7.04       22.60     22.33 o
   4  13   6       11.04      -27.99     24.11 o
   5  13   6        1.44       74.39     46.47 o
  -5  14   6        3.07       42.50     56.14 o
  -4  14   6        3.21      -40.38     27.72 o
  -3  14   6      256.12      213.13     44.19 o
  -2  14   6      218.03      215.57     38.52 o
  -1  14   6       10.13       36.87     36.22 o
   0  14   6      761.07      679.68     54.74 o
   1  14   6       57.47       70.68     26.99 o
   2  14   6       84.22       73.83     30.09 o
   3  14   6      278.40      241.31     35.53 o
   4  14   6       18.37       42.78     51.59 o
  -3  15   6        0.01      -22.16     92.77 o
  -2  15   6       34.82      -81.97     54.65 o
  -1  15   6       55.00       -8.65     48.91 o
   0  15   6        2.38       37.74     44.38 o
   1  15   6      156.18      158.68     50.42 o
   2  15   6      101.58      147.63     52.34 o
 -11   1   7       29.40       12.24     21.63 o
 -10   1   7        9.17       16.47     16.90 o
  -9   1   7       12.64       18.45     11.64 o
  -8   1   7     1077.03     1087.60     27.89 o
  -7   1   7      300.71      285.13     14.06 o
  -6   1   7       20.89       16.00      9.98 o
  -5   1   7       42.20       43.85     10.04 o
  -4   1   7     1546.56     1539.75     34.31 o
  -3   1   7     1323.37     1184.87     27.89 o
  -2   1   7     3958.20     4252.57     77.83 o
  -1   1   7     3051.99     2931.56     64.97 o
   0   1   7      311.51      335.41     23.79 o
   1   1   7      439.09      439.35     22.31 o
   2   1   7      168.87      152.14     14.57 o
   3   1   7       66.78       76.62     16.77 o
   4   1   7       63.28       65.52      9.95 o
   5   1   7       97.35      128.89     14.01 o
   6   1   7      115.18      121.47     12.47 o
   7   1   7      202.17      203.90     13.53 o
   8   1   7       20.14       16.59     11.17 o
   9   1   7        9.09       11.80      8.20 o
  10   1   7        6.87       10.59     18.39 o
  11   1   7        4.60       78.30     60.79 o
 -11   2   7       89.56       71.76     23.08 o
 -10   2   7       44.20       79.29     15.25 o
  -9   2   7      356.23      336.86     19.63 o
  -8   2   7        5.07        1.97     10.09 o
  -7   2   7        7.81        4.48     10.30 o
  -6   2   7       83.87       61.37     13.22 o
  -5   2   7     3582.89     3613.51     63.47 o
  -4   2   7      943.87      930.70     23.73 o
  -3   2   7     1414.99     1463.01     33.58 o
  -2   2   7     6459.52     6087.32    108.80 o
  -1   2   7     3500.23     3475.53    138.55 o
   0   2   7       26.60       85.74     14.20 o
   1   2   7      922.40      769.17     24.31 o
   2   2   7     3886.29     3931.98     83.17 o
   3   2   7     1074.54     1091.02     26.34 o
   4   2   7      180.18      225.64     11.96 o
   5   2   7     1401.00     1515.03     33.24 o
   6   2   7      187.37      152.91     20.33 o
   7   2   7      104.45      109.31     13.36 o
   8   2   7        6.33        8.78      9.35 o
   9   2   7        3.53        3.31      8.27 o
  10   2   7       39.88       35.42     28.67 o
 -11   3   7       15.62      -15.65     26.08 o
 -10   3   7      307.08      301.29     20.97 o
  -9   3   7      234.41      253.45     15.82 o
  -8   3   7      217.87      235.08     19.60 o
  -7   3   7      957.30      980.73     34.77 o
  -6   3   7       27.42       12.68     10.87 o
  -5   3   7     1612.48     1651.72     36.18 o
  -4   3   7     1333.78     1334.27     31.72 o
  -3   3   7     5587.64     5541.89     97.22 o
  -2   3   7       63.29       61.54     13.33 o
  -1   3   7       20.32       26.55     10.82 o
   0   3   7    11077.51    10975.77    188.01 o
   1   3   7     1143.46     1165.61     46.78 o
   2   3   7      455.11      465.11     21.56 o
   3   3   7     1381.17     1493.81     34.53 o
   4   3   7      519.97      472.29     17.17 o
   5   3   7      232.97      226.62     12.97 o
   6   3   7       51.98       38.22     10.67 o
   7   3   7      118.97      130.26     12.33 o
   8   3   7       34.47       40.19     10.07 o
   9   3   7        2.30        1.49     21.42 o
  10   3   7      100.00      105.11     31.15 o
 -11   4   7        3.61      -26.51     35.54 o
 -10   4   7      108.57      129.27     24.39 o
  -9   4   7     1417.90     1423.87     32.93 o
  -8   4   7      420.01      403.58     18.81 o
  -7   4   7      305.37      312.49     18.05 o
  -6   4   7       10.87       -1.30     11.49 o
  -5   4   7     2391.82     2515.17     50.48 o
  -4   4   7     1053.52     1166.02     27.89 o
  -3   4   7      173.93      180.94     14.11 o
  -2   4   7     8620.34     8689.58    308.28 o
  -1   4   7      414.94      398.96     20.59 o
   0   4   7     1674.96     1732.66     73.75 o
   1   4   7      146.32      113.79     11.76 o
   2   4   7     1192.28     1105.30     26.66 o
   3   4   7        0.50        1.71     10.00 o
   4   4   7      268.32      278.29     15.81 o
   5   4   7      738.03      804.62     22.74 o
   6   4   7      253.68      293.85     26.38 o
   7   4   7       48.45       47.68     13.40 o
   8   4   7       61.51       64.11     11.56 o
   9   4   7       36.71       46.42     21.08 o
  10   4   7      269.68      223.74     75.90 o
 -11   5   7       79.23       93.80     33.79 o
 -10   5   7       77.82       66.57     10.81 o
  -9   5   7       71.24       66.62     14.63 o
  -8   5   7      202.72      245.99     18.78 o
  -7   5   7      715.08      784.04     24.48 o
  -6   5   7      161.24      159.86     13.69 o
  -5   5   7     1870.54     1862.94     40.93 o
  -4   5   7        9.35       10.97     13.04 o
  -3   5   7     1589.78     1660.90     46.45 o
  -2   5   7      182.39      151.45     16.91 o
  -1   5   7        1.01       10.99     14.14 o
   0   5   7      954.91     1004.06     30.00 o
   1   5   7      125.25      112.96     11.47 o
   2   5   7     1974.92     2207.11     64.78 o
   3   5   7      574.20      545.66     20.07 o
   4   5   7        9.45        4.28     11.27 o
   5   5   7      233.91      230.06     15.52 o
   6   5   7     1403.20     1463.77     34.01 o
   7   5   7        0.12       24.97     16.21 o
   8   5   7       45.89       32.15     13.07 o
   9   5   7       34.43       45.05     30.50 o
  10   5   7       64.93       79.35     57.35 o
 -10   6   7       85.20       49.12     21.44 o
  -9   6   7        3.14        0.47     14.26 o
  -8   6   7      546.92      568.72     23.10 o
  -7   6   7      613.46      567.73     24.04 o
  -6   6   7       49.35       60.42     13.45 o
  -5   6   7      618.31      585.39     20.54 o
  -4   6   7      128.87      104.94     12.10 o
  -3   6   7      110.95      122.41     12.14 o
  -2   6   7        1.22       16.10     12.44 o
  -1   6   7       24.02        9.69     12.99 o
   0   6   7      161.30      213.75     12.69 o
   1   6   7      629.66      552.95     25.27 o
   2   6   7      847.67      920.10     29.72 o
   3   6   7     1030.52     1059.45     30.48 o
   4   6   7       97.90       78.32     14.89 o
   5   6   7      165.38      186.90     18.14 o
   6   6   7       99.69      110.16     15.51 o
   7   6   7      194.44      181.90     17.40 o
   8   6   7       21.70       26.17     14.27 o
   9   6   7      124.42      115.49     46.72 o
  10   6   7       43.51        6.90     46.43 o
 -10   7   7      121.07      155.66     34.33 o
  -9   7   7       93.12       90.67     20.72 o
  -8   7   7        3.26       15.62     16.82 o
  -7   7   7      447.65      405.00     22.17 o
  -6   7   7      992.62     1046.90     30.82 o
  -5   7   7       38.60       51.76     12.69 o
  -4   7   7      477.07      465.56     19.47 o
  -3   7   7     1371.14     1506.56     36.89 o
  -2   7   7       57.78       51.21     17.66 o
  -1   7   7     1230.56     1221.89     33.59 o
   0   7   7       42.14       26.03     17.85 o
   1   7   7       28.16       14.27     10.25 o
   2   7   7      982.74      990.36     34.20 o
   3   7   7        9.12        1.99     17.10 o
   4   7   7      725.57      755.19     34.26 o
   5   7   7      115.88      101.29     16.35 o
   6   7   7      300.98      299.11     17.60 o
   7   7   7        6.96        0.96     15.11 o
   8   7   7        1.03       11.58     16.11 o
   9   7   7        0.41      -19.47     41.69 o
 -10   8   7       89.81      181.70     39.07 o
  -9   8   7       17.39       17.65     34.67 o
  -8   8   7      545.43      557.97     27.99 o
  -7   8   7        3.76       19.96     14.42 o
  -6   8   7      259.58      295.48     18.25 o
  -5   8   7      614.13      666.17     25.51 o
  -4   8   7        4.25       -3.52     15.51 o
  -3   8   7     1375.70     1380.64     39.48 o
  -2   8   7      197.92      240.39     18.51 o
  -1   8   7       99.05       90.94     19.32 o
   0   8   7       47.91       28.47     12.30 o
   1   8   7      184.55      166.59     17.52 o
   2   8   7      860.36      849.00     30.96 o
   3   8   7      147.11      144.52     19.43 o
   4   8   7        3.35       -2.34     14.20 o
   5   8   7      190.00      195.06     18.08 o
   6   8   7      105.19       94.58     15.74 o
   7   8   7        0.22       -3.73     17.89 o
   8   8   7      388.05      393.68     33.63 o
   9   8   7      112.44       50.42     44.57 o
  -9   9   7       52.02       35.23     52.68 o
  -8   9   7       73.44       44.65     28.72 o
  -7   9   7       60.32       56.15     18.82 o
  -6   9   7       96.76       85.52     17.18 o
  -5   9   7      263.99      280.57     26.20 o
  -4   9   7      893.44      903.31     35.23 o
  -3   9   7      101.50      102.36     22.82 o
  -2   9   7      108.39       78.42     21.38 o
  -1   9   7        0.15        2.89     17.38 o
   0   9   7       45.71       39.62     15.79 o
   1   9   7       32.28       11.97     13.11 o
   2   9   7       96.61      113.46     16.94 o
   3   9   7      545.19      538.44     37.21 o
   4   9   7       24.89       30.68     17.62 o
   5   9   7       14.94       34.93     17.18 o
   6   9   7        7.96       36.85     18.22 o
   7   9   7       43.82       38.07     24.04 o
   8   9   7        0.82      -64.94     47.53 o
  -9  10   7      134.69      142.80     75.90 o
  -8  10   7       37.07       92.05     33.68 o
  -7  10   7      190.96      185.42     26.61 o
  -6  10   7      220.19      183.21     23.60 o
  -5  10   7        0.14       21.73     18.62 o
  -4  10   7      146.26      140.13     20.91 o
  -3  10   7        0.02      -21.00     19.15 o
  -2  10   7     1099.68     1118.93     51.80 o
  -1  10   7      743.93      787.02     32.40 o
   0  10   7       25.92       18.26     16.74 o
   1  10   7        7.69      -22.42     18.33 o
   2  10   7      176.38      226.76     25.89 o
   3  10   7       31.42       40.81     19.90 o
   4  10   7      130.72      108.87     19.77 o
   5  10   7       10.17       29.94     21.79 o
   6  10   7       16.69       39.68     22.82 o
   7  10   7       80.15       54.56     39.19 o
   8  10   7       18.39        1.01     46.99 o
  -8  11   7      207.21      198.42     39.94 o
  -7  11   7       61.55       37.05     34.27 o
  -6  11   7       67.10       65.31     25.65 o
  -5  11   7      306.05      300.67     25.94 o
  -4  11   7      804.23      745.14     57.03 o
  -3  11   7      412.33      425.03     30.03 o
  -2  11   7      205.92      233.17     27.47 o
  -1  11   7        2.06      -29.57     20.42 o
   0  11   7       88.24       72.20     18.59 o
   1  11   7        1.77       -3.88     16.97 o
   2  11   7     1076.78     1002.20     97.09 o
   3  11   7      184.11      202.52     24.05 o
   4  11   7       61.23       65.33     21.16 o
   5  11   7       43.05       43.37     22.93 o
   6  11   7       95.60       87.33     38.95 o
   7  11   7        0.88        6.47     39.03 o
  -7  12   7        4.83        8.78     41.13 o
  -6  12   7        3.51       17.16     42.46 o
  -5  12   7      557.06      536.68     62.84 o
  -4  12   7       13.62        9.75     31.00 o
  -3  12   7       71.02       84.51     27.34 o
  -2  12   7      279.76      291.39     35.46 o
  -1  12   7       13.76       21.18     28.67 o
   0  12   7        4.27        5.60     25.94 o
   1  12   7        6.77       -4.03     21.07 o
   2  12   7      387.09      389.85     28.15 o
   3  12   7       37.23       48.41     21.59 o
   4  12   7        0.04      -34.34     22.89 o
   5  12   7      244.37      279.63     34.64 o
   6  12   7      227.72      255.55     57.38 o
  -6  13   7       50.13       80.57     44.04 o
  -5  13   7      106.72      100.02     40.08 o
  -4  13   7        1.25      -24.27     28.43 o
  -3  13   7      563.08      642.07     69.14 o
  -2  13   7       33.25       47.44     38.75 o
  -1  13   7      124.87      122.33     34.62 o
   0  13   7      119.37      111.79     25.04 o
   1  13   7       54.30       82.78     27.53 o
   2  13   7        2.88       63.09     33.07 o
   3  13   7      411.92      348.41     35.26 o
   4  13   7        2.77      -39.24     33.63 o
   5  13   7       13.13      -15.11     35.05 o
  -4  14   7        1.27      -30.18     38.09 o
  -3  14   7      148.63      155.10     43.88 o
  -2  14   7      555.88      513.87     54.23 o
  -1  14   7      497.14      437.19     64.21 o
   0  14   7      115.98       69.47     46.66 o
   1  14   7      161.52      127.61     36.70 o
   2  14   7        7.82       44.93     33.00 o
   3  14   7       41.33       42.45     24.89 o
   4  14   7      125.04      189.53     48.05 o
  -2  15   7       22.77        3.75     47.80 o
  -1  15   7       59.22       73.15     44.04 o
   0  15   7        7.52      -44.89     44.51 o
   1  15   7       13.38      -47.03     56.50 o
 -11   0   8      217.65      289.84     38.23 o
 -10   0   8       91.56       25.53     38.51 o
  -9   0   8     1315.99     1370.58     50.64 o
  -8   0   8      566.78      567.01     28.66 o
  -7   0   8      227.80      209.13     19.96 o
  -6   0   8      271.61      283.92     24.94 o
  -5   0   8      276.62      330.00     28.76 o
  -4   0   8     4405.02     4413.25    114.81 o
  -3   0   8     2913.48     2945.34     86.57 o
  -2   0   8     1793.90     1860.07     57.76 o
  -1   0   8       53.49       79.27     23.85 o
   0   0   8      201.93      203.90     25.30 o
   1   0   8     4056.21     4225.56    130.61 o
   2   0   8      263.20      278.16     27.35 o
   3   0   8      947.76      872.89     47.23 o
   4   0   8     1913.58     2316.08     96.67 o
   5   0   8       64.93       56.40     14.50 o
   6   0   8       62.83       83.70     18.94 o
   7   0   8      189.64      136.04     19.81 o
   8   0   8      998.93     1007.67     47.72 o
   9   0   8       26.92       34.03     18.16 o
  10   0   8      368.93      333.55     55.66 o
 -11   1   8      344.30      364.93     24.23 o
 -10   1   8       38.29       25.74     14.41 o
  -9   1   8       44.05       57.44     12.00 o
  -8   1   8       66.59       74.91     12.42 o
  -7   1   8     2564.72     2769.47     54.74 o
  -6   1   8     1129.43     1090.85     28.26 o
  -5   1   8      276.75      282.43     14.57 o
  -4   1   8      216.21      206.27     20.37 o
  -3   1   8     1644.71     1588.15     35.97 o
  -2   1   8     2408.33     2584.80     64.69 o
  -1   1   8      964.31      956.49     32.25 o
   0   1   8       15.66       37.07     13.15 o
   1   1   8      184.85      126.57     15.85 o
   2   1   8     2894.87     3119.64     69.95 o
   3   1   8     2196.81     2228.98     52.99 o
   4   1   8      262.06      295.91     16.73 o
   5   1   8       88.30       65.13     14.11 o
   6   1   8      504.70      483.61     20.14 o
   7   1   8      289.12      291.44     17.82 o
   8   1   8        1.30       -0.49     12.73 o
   9   1   8       47.79       40.65     12.19 o
  10   1   8      291.21      284.57     65.78 o
 -11   2   8      130.61      122.34     35.77 o
 -10   2   8       51.90       43.25     14.01 o
  -9   2   8      304.67      351.77     18.26 o
  -8   2   8        5.03        9.00     11.63 o
  -7   2   8        7.59        5.22     13.12 o
  -6   2   8       58.73       70.12     12.24 o
  -5   2   8      944.31      926.60     24.83 o
  -4   2   8     1259.95     1218.77     29.24 o
  -3   2   8      166.09      151.05     13.90 o
  -2   2   8     2182.47     2298.16     52.13 o
  -1   2   8        1.76       -9.26     11.38 o
   0   2   8     1904.83     1947.40     50.00 o
   1   2   8      923.49      941.12     31.53 o
   2   2   8     1030.57     1061.58     37.79 o
   3   2   8     2832.63     2684.97     55.91 o
   4   2   8      497.92      517.27     17.83 o
   5   2   8      142.74      187.04     13.62 o
   6   2   8        9.83        1.50     12.81 o
   7   2   8       46.16       71.70     14.41 o
   8   2   8      405.42      376.03     18.51 o
   9   2   8       18.43       17.77     19.50 o
  10   2   8        1.37       17.52     26.83 o
 -11   3   8       66.49       77.41     35.11 o
 -10   3   8      354.97      370.91     19.40 o
  -9   3   8       10.93       18.05     12.07 o
  -8   3   8       42.38       43.54     12.46 o
  -7   3   8      683.21      746.70     33.91 o
  -6   3   8      333.90      317.44     17.75 o
  -5   3   8      120.09      109.17     12.72 o
  -4   3   8      727.36      845.82     23.66 o
  -3   3   8      136.69      170.36     13.08 o
  -2   3   8     1058.61      875.52     25.37 o
  -1   3   8     2559.61     2471.08     64.20 o
   0   3   8      911.61      930.77     31.39 o
   1   3   8        8.60       13.71     14.48 o
   2   3   8     1371.18     1435.76     37.35 o
   3   3   8      257.50      244.80     15.55 o
   4   3   8      536.70      578.94     21.01 o
   5   3   8      127.89      146.36     17.34 o
   6   3   8     1359.29     1374.64     31.21 o
   7   3   8        0.33        6.99     11.70 o
   8   3   8       26.11       25.07     12.67 o
   9   3   8       28.97       37.31     14.87 o
  10   3   8       12.81       -2.80     43.85 o
 -11   4   8       12.83       11.60     31.38 o
 -10   4   8      935.35      978.55     34.43 o
  -9   4   8      237.45      201.14     28.55 o
  -8   4   8       87.00       86.30     15.28 o
  -7   4   8      207.97      230.30     19.33 o
  -6   4   8     1728.63     1886.03     40.19 o
  -5   4   8      770.39      745.62     24.59 o
  -4   4   8      554.25      539.81     21.83 o
  -3   4   8        2.02        5.64      9.30 o
  -2   4   8     2955.70     3199.12     69.27 o
  -1   4   8      238.33      216.71     15.64 o
   0   4   8      134.09      153.28     15.47 o
   1   4   8     1942.29     1885.66     44.41 o
   2   4   8      216.07      264.31     15.12 o
   3   4   8     2280.10     2577.51     50.90 o
   4   4   8       74.43       87.84     10.48 o
   5   4   8        9.23        5.98     12.43 o
   6   4   8       12.40       22.68     12.80 o
   7   4   8      716.87      717.36     33.77 o
   8   4   8       66.06       94.23     17.01 o
   9   4   8      301.27      338.16     38.47 o
  10   4   8        4.68       13.23     48.91 o
 -11   5   8       12.51       51.65     37.95 o
 -10   5   8        4.10        5.68     19.00 o
  -9   5   8       52.85       31.79     16.89 o
  -8   5   8        9.19        4.66     16.19 o
  -7   5   8      463.48      421.39     20.06 o
  -6   5   8       33.96       26.81     14.37 o
  -5   5   8      564.99      551.96     22.94 o
  -4   5   8     1919.22     1997.09     42.17 o
  -3   5   8     1124.03     1184.22     33.47 o
  -2   5   8      464.98      440.57     22.55 o
  -1   5   8      238.86      213.38     16.72 o
   0   5   8     2306.66     2334.50     53.07 o
   1   5   8      783.50      730.48     29.42 o
   2   5   8       37.88       59.25     10.58 o
   3   5   8      582.59      610.06     19.76 o
   4   5   8      445.59      442.93     20.09 o
   5   5   8       48.18       40.57     11.55 o
   6   5   8      135.77      133.66     15.81 o
   7   5   8        2.79      -17.51     13.14 o
   8   5   8      124.36      119.04     17.24 o
   9   5   8      264.94      272.01     23.99 o
  10   5   8       70.68       40.17     38.87 o
 -10   6   8      132.10      139.09     36.44 o
  -9   6   8       26.16       48.97     19.60 o
  -8   6   8       19.57       21.33     14.42 o
  -7   6   8        6.47       -0.29     14.55 o
  -6   6   8       15.00        0.48     20.47 o
  -5   6   8        1.60        0.19     11.95 o
  -4   6   8       93.69      102.13     20.06 o
  -3   6   8      306.40      321.56     22.16 o
  -2   6   8      378.11      343.13     21.86 o
  -1   6   8      928.37      939.81     32.39 o
   0   6   8     2872.55     3076.05     61.18 o
   1   6   8      141.50      173.25     13.80 o
   2   6   8      231.74      205.43     13.65 o
   3   6   8     2717.44     2888.74     62.92 o
   4   6   8       70.57       58.34     15.63 o
   5   6   8      862.18      886.52     28.49 o
   6   6   8     2307.85     2384.92     52.05 o
   7   6   8        0.65       46.55     15.29 o
   8   6   8      614.79      628.47     39.82 o
   9   6   8       73.02       53.60     47.79 o
 -10   7   8       32.26       36.56     39.44 o
  -9   7   8       12.72       22.85     22.26 o
  -8   7   8      821.28      788.31     40.27 o
  -7   7   8       78.19       94.74     17.37 o
  -6   7   8      319.00      325.21     21.25 o
  -5   7   8      115.02      127.24     17.67 o
  -4   7   8      103.07      106.05     14.37 o
  -3   7   8        2.35        5.53     10.31 o
  -2   7   8     2215.20     2297.09     49.53 o
  -1   7   8       10.77       30.12     20.65 o
   0   7   8      428.77      418.47     22.30 o
   1   7   8      195.56      194.33     19.02 o
   2   7   8       12.35       29.20     12.77 o
   3   7   8       71.44       57.97     15.11 o
   4   7   8      110.60      100.36     19.61 o
   5   7   8      425.04      446.09     23.96 o
   6   7   8      160.41      168.04     19.67 o
   7   7   8       29.31       11.64     19.55 o
   8   7   8       27.60       41.97     18.65 o
   9   7   8       10.57       23.32     41.69 o
 -10   8   8       23.37       50.02     43.62 o
  -9   8   8       12.35       19.94     25.81 o
  -8   8   8        0.64       -4.26     20.07 o
  -7   8   8       78.35       50.95     18.80 o
  -6   8   8       33.70       42.19     18.34 o
  -5   8   8        9.17       15.79     14.57 o
  -4   8   8        4.33        8.72     14.08 o
  -3   8   8      144.52      169.05     21.62 o
  -2   8   8     2602.99     2851.41     62.95 o
  -1   8   8        8.53       -4.05     15.57 o
   0   8   8      134.20      116.70     25.21 o
   1   8   8     1000.34      992.06     51.71 o
   2   8   8      466.35      503.11     29.85 o
   3   8   8       19.56       -4.70     15.26 o
   4   8   8        5.35       31.21     16.07 o
   5   8   8      188.50      179.52     20.07 o
   6   8   8      105.52      108.81     17.95 o
   7   8   8       29.71       30.44     21.85 o
   8   8   8       67.55       66.71     25.21 o
   9   8   8      113.31      158.71     48.51 o
  -9   9   8       22.91       -3.92     33.76 o
  -8   9   8      120.80      120.08     24.66 o
  -7   9   8      278.25      229.66     20.56 o
  -6   9   8       14.83        9.82     13.62 o
  -5   9   8      494.58      537.72     30.66 o
  -4   9   8       28.60       57.48     21.45 o
  -3   9   8      136.60      126.36     23.45 o
  -2   9   8     1488.21     1562.81     44.52 o
  -1   9   8      659.43      706.65     37.88 o
   0   9   8     1386.69     1301.30     58.67 o
   1   9   8       28.98        8.96     15.48 o
   2   9   8      728.37      678.56     52.55 o
   3   9   8        0.01        2.98     18.37 o
   4   9   8       70.64       90.02     22.70 o
   5   9   8        1.86        2.33     17.58 o
   6   9   8       96.91      138.92     21.11 o
   7   9   8        2.79       37.39     25.37 o
   8   9   8        0.26      -14.48     33.32 o
  -8  10   8       54.83       62.47     31.35 o
  -7  10   8      225.32      203.32     32.07 o
  -6  10   8       94.31      110.81     27.32 o
  -5  10   8       24.30       14.75     25.55 o
  -4  10   8      415.72      379.30     29.33 o
  -3  10   8      641.56      682.40     34.70 o
  -2  10   8      127.71      132.56     21.29 o
  -1  10   8      759.41      790.67     35.38 o
   0  10   8     1209.86     1292.36     45.12 o
   1  10   8       17.77       25.72     17.48 o
   2  10   8        0.36       -9.68     16.54 o
   3  10   8      447.42      432.07     26.54 o
   4  10   8      155.97      143.09     20.08 o
   5  10   8      252.38      230.20     22.32 o
   6  10   8      561.60      588.59     65.61 o
   7  10   8       30.25       12.20     28.17 o
  -8  11   8      125.81       86.53     54.84 o
  -7  11   8        4.37       -0.51     46.92 o
  -6  11   8       38.91       18.75     28.30 o
  -5  11   8      120.21       94.69     29.45 o
  -4  11   8       14.60       48.97     31.18 o
  -3  11   8        0.85       -4.37     29.72 o
  -2  11   8        9.18      -19.96     23.59 o
  -1  11   8       16.48       24.05     22.20 o
   0  11   8       33.53       50.25     16.66 o
   1  11   8       80.44       44.74     17.15 o
   2  11   8       32.75       45.37     20.40 o
   3  11   8        1.28       -1.75     19.71 o
   4  11   8      190.21      259.52     30.80 o
   5  11   8      110.36       90.81     26.25 o
   6  11   8       31.84       40.12     31.53 o
   7  11   8       87.46      109.79     37.93 o
  -7  12   8       17.14        7.48     56.41 o
  -6  12   8        0.39      -15.07     40.56 o
  -5  12   8       84.21       39.68     35.85 o
  -4  12   8       93.33       94.37     30.96 o
  -3  12   8      298.14      311.26     44.58 o
  -2  12   8      322.26      307.20     32.65 o
  -1  12   8       91.90       57.48     31.96 o
   0  12   8        0.97       19.12     26.19 o
   1  12   8        4.00        5.22     30.20 o
   2  12   8     1469.93     1554.76     95.70 o
   3  12   8       91.82       54.96     24.57 o
   4  12   8       90.77       96.19     31.92 o
   5  12   8        8.97      -40.04     30.62 o
   6  12   8       23.88       11.46     34.08 o
  -6  13   8       56.87      108.47     63.60 o
  -5  13   8       34.39       21.59     80.78 o
  -4  13   8       30.92       10.56     34.02 o
  -3  13   8      109.93       76.44     35.99 o
  -2  13   8      571.96      517.06     49.70 o
  -1  13   8      237.79      252.83     46.08 o
   0  13   8        0.48       11.94     40.60 o
   1  13   8       63.20       24.52     35.29 o
   2  13   8      104.49      116.36     45.00 o
   3  13   8       20.49       23.93     37.44 o
   4  13   8       10.35      -38.22     25.48 o
   5  13   8        8.76       51.89     46.07 o
  -4  14   8       40.59      -44.25     42.85 o
  -3  14   8        8.76      -32.98     39.03 o
  -2  14   8        0.08       21.03     46.39 o
  -1  14   8       14.71       18.43     45.39 o
   0  14   8      318.68      319.05     61.68 o
   1  14   8      154.01      224.71     56.41 o
   2  14   8       62.77       49.05     36.72 o
   3  14   8      137.75      178.36     44.87 o
 -11   1   9        6.46        2.81     18.48 o
 -10   1   9      700.79      729.62     30.02 o
  -9   1   9      241.80      223.79     15.84 o
  -8   1   9      708.77      707.07     21.87 o
  -7   1   9      133.75      144.50     15.31 o
  -6   1   9      353.65      345.98     18.40 o
  -5   1   9       35.66       38.86     12.58 o
  -4   1   9      660.29      730.68     24.22 o
  -3   1   9       26.29        2.40     12.82 o
  -2   1   9      599.04      582.81     21.93 o
  -1   1   9      444.19      456.17     24.01 o
   0   1   9       32.11        7.19     13.76 o
   1   1   9      690.83      698.65     26.10 o
   2   1   9      469.93      571.80     24.88 o
   3   1   9     2069.66     2174.71     53.50 o
   4   1   9       38.35       34.42     16.30 o
   5   1   9      222.27      231.06     16.28 o
   6   1   9       60.12       53.19     14.07 o
   7   1   9      599.10      547.33     23.12 o
   8   1   9       38.09       44.51     17.81 o
   9   1   9       58.53       73.35     15.42 o
  10   1   9      213.63      197.10     46.57 o
 -11   2   9      185.06      233.83     33.63 o
 -10   2   9       25.43       44.91     31.16 o
  -9   2   9        2.90        0.91     13.95 o
  -8   2   9     1068.36     1086.39     32.03 o
  -7   2   9     1367.47     1516.00     36.76 o
  -6   2   9     2372.24     2528.40     50.60 o
  -5   2   9      351.19      394.53     17.80 o
  -4   2   9      507.01      480.68     21.15 o
  -3   2   9     6313.50     6374.26    116.16 o
  -2   2   9      150.26      138.11     13.74 o
  -1   2   9     1747.11     1814.42     57.82 o
   0   2   9     7662.37     8476.04    179.08 o
   1   2   9      240.56      255.49     26.53 o
   2   2   9      438.14      426.56     24.34 o
   3   2   9        6.23       15.85     14.66 o
   4   2   9      799.53      858.82     27.58 o
   5   2   9        0.04       -0.82     12.49 o
   6   2   9      813.16      890.19     27.06 o
   7   2   9       26.98        5.76     12.99 o
   8   2   9       49.08       78.01     17.45 o
   9   2   9        9.50       28.23     19.58 o
  10   2   9        0.14        4.15     50.60 o
 -11   3   9        1.76       12.31     22.15 o
 -10   3   9      136.19      128.95     23.13 o
  -9   3   9       19.94       35.82     18.93 o
  -8   3   9      289.81      282.74     19.67 o
  -7   3   9      262.58      315.54     19.16 o
  -6   3   9       76.04      103.69     15.13 o
  -5   3   9      410.09      423.00     18.11 o
  -4   3   9       59.70       56.81     13.66 o
  -3   3   9        1.50        3.74     14.28 o
  -2   3   9        4.68        1.58      8.87 o
  -1   3   9      773.49      715.11     29.34 o
   0   3   9      332.06      454.27     24.24 o
   1   3   9      366.94      402.23     22.14 o
   2   3   9     6236.74     7124.56    140.44 o
   3   3   9       22.80       31.83     13.85 o
   4   3   9       84.96       71.13     14.01 o
   5   3   9        2.09        1.69     12.75 o
   6   3   9      364.97      343.74     20.64 o
   7   3   9      485.12      452.39     19.76 o
   8   3   9      801.15      876.96     44.85 o
   9   3   9       44.34       47.74     18.50 o
  10   3   9       40.48       24.94     36.77 o
 -11   4   9       33.07       57.78     42.36 o
 -10   4   9      478.26      518.02     42.31 o
  -9   4   9      301.32      298.89     22.38 o
  -8   4   9      286.66      321.23     21.29 o
  -7   4   9      736.11      795.43     28.76 o
  -6   4   9      682.69      727.11     24.82 o
  -5   4   9      350.82      356.91     18.20 o
  -4   4   9      707.02      800.61     30.04 o
  -3   4   9      353.33      299.55     18.22 o
  -2   4   9      125.39      131.31     11.85 o
  -1   4   9      468.25      409.19     37.88 o
   0   4   9       12.50        7.10     14.87 o
   1   4   9     3020.86     2957.54     67.77 o
   2   4   9      160.49      154.31     15.52 o
   3   4   9      114.44      109.17     14.25 o
   4   4   9       97.41      119.19     14.67 o
   5   4   9      560.22      567.13     20.41 o
   6   4   9      161.34      148.56     14.19 o
   7   4   9      181.12      176.52     25.84 o
   8   4   9      239.09      229.85     20.91 o
   9   4   9      132.32      133.50     20.92 o
  10   4   9       30.03       55.96     39.72 o
 -10   5   9        5.41       39.87     30.88 o
  -9   5   9        5.15      -13.24     18.08 o
  -8   5   9       11.54      -15.54     15.29 o
  -7   5   9      796.04      784.07     26.67 o
  -6   5   9      148.61      133.65     14.97 o
  -5   5   9     1380.59     1434.15     36.63 o
  -4   5   9      121.03       83.02     14.74 o
  -3   5   9      522.26      499.56     23.13 o
  -2   5   9     1725.90     1703.45     44.85 o
  -1   5   9      168.86      112.28     17.54 o
   0   5   9        3.19        1.45     13.64 o
   1   5   9       33.66       20.63     12.07 o
   2   5   9      213.42      249.97     18.79 o
   3   5   9      351.36      372.41     17.03 o
   4   5   9      924.63      897.84     25.58 o
   5   5   9      448.17      471.95     24.04 o
   6   5   9       42.04       60.10     14.11 o
   7   5   9      379.76      373.01     22.07 o
   8   5   9      135.23      103.04     19.28 o
   9   5   9       15.37       17.16     19.88 o
 -10   6   9      146.32      205.20     36.99 o
  -9   6   9      229.73      234.73     25.41 o
  -8   6   9      664.55      626.87     27.39 o
  -7   6   9      223.77      208.45     17.66 o
  -6   6   9       13.16       17.06     13.37 o
  -5   6   9     1379.29     1535.24     55.11 o
  -4   6   9     1634.62     1725.44     41.92 o
  -3   6   9        5.91       11.45     18.70 o
  -2   6   9      850.85      850.47     31.74 o
  -1   6   9      706.34      684.52     30.10 o
   0   6   9      370.54      342.71     17.43 o
   1   6   9      528.38      519.11     21.75 o
   2   6   9      300.79      312.21     19.57 o
   3   6   9      330.92      307.24     21.07 o
   4   6   9        8.96        0.84     16.04 o
   5   6   9      138.40      131.60     17.22 o
   6   6   9      243.54      266.55     22.03 o
   7   6   9      169.26      237.40     31.42 o
   8   6   9        0.59       -3.18     18.58 o
   9   6   9        3.03       31.75     22.85 o
 -10   7   9      100.54       53.30     34.66 o
  -9   7   9       11.90       -6.32     26.90 o
  -8   7   9       29.91       43.06     18.78 o
  -7   7   9      694.00      775.82     33.79 o
  -6   7   9      237.91      253.86     18.31 o
  -5   7   9       13.37       19.38     14.02 o
  -4   7   9      140.19      159.41     17.75 o
  -3   7   9     2119.28     2347.06     59.16 o
  -2   7   9       74.12       58.71     19.50 o
  -1   7   9       78.65       57.47     13.58 o
   0   7   9     1118.64     1130.73     33.43 o
   1   7   9      285.68      326.09     25.73 o
   2   7   9      565.05      589.12     26.51 o
   3   7   9        5.65       -1.95     14.21 o
   4   7   9      643.90      692.99     28.41 o
   5   7   9      308.00      340.65     23.18 o
   6   7   9       48.78       71.60     19.64 o
   7   7   9      104.92      102.02     26.04 o
   8   7   9        3.36       28.94     29.70 o
   9   7   9       25.21       10.32     20.94 o
  -9   8   9       48.57       31.67     35.54 o
  -8   8   9       37.21       74.71     25.66 o
  -7   8   9      128.73      124.81     22.21 o
  -6   8   9        7.88        8.59     19.57 o
  -5   8   9     2125.47     2279.81     57.09 o
  -4   8   9     1176.34     1368.76     38.52 o
  -3   8   9      203.75      147.11     19.86 o
  -2   8   9       31.80       32.34     20.49 o
  -1   8   9      546.56      575.03     32.30 o
   0   8   9      214.13      191.97     21.10 o
   1   8   9      389.77      337.30     24.12 o
   2   8   9     2373.42     2287.36     95.04 o
   3   8   9      184.64      157.44     20.78 o
   4   8   9       17.42       34.21     20.01 o
   5   8   9      385.97      365.60     66.38 o
   6   8   9        4.45       -0.37     19.29 o
   7   8   9      753.72      854.26     63.50 o
   8   8   9      117.30       85.03     28.57 o
  -9   9   9       27.47       59.71     37.46 o
  -8   9   9      122.42       62.14     27.07 o
  -7   9   9      142.65      149.21     25.78 o
  -6   9   9      332.02      315.93     25.64 o
  -5   9   9        1.38       18.74     16.38 o
  -4   9   9       45.63       66.02     22.74 o
  -3   9   9     1484.21     1560.47     97.97 o
  -2   9   9      248.47      260.88     33.62 o
  -1   9   9      489.36      524.04     29.04 o
   0   9   9      778.72      825.48     40.92 o
   1   9   9      293.78      286.27     37.74 o
   2   9   9      119.71       84.96     17.48 o
   3   9   9      528.16      509.83     27.15 o
   4   9   9       10.05       12.02     17.71 o
   5   9   9      168.24      163.68     24.65 o
   6   9   9        6.34       -9.28     23.59 o
   7   9   9       11.99      -24.21     24.31 o
   8   9   9       19.04       71.67     52.28 o
  -8  10   9       18.80      -39.42     30.30 o
  -7  10   9       16.82       14.15     30.88 o
  -6  10   9       18.17       30.25     26.08 o
  -5  10   9      330.34      310.92     30.67 o
  -4  10   9       25.38       37.16     21.49 o
  -3  10   9      189.57      164.33     27.77 o
  -2  10   9      633.89      612.87     44.34 o
  -1  10   9      389.00      363.70     30.97 o
   0  10   9     1065.44     1071.21     48.73 o
   1  10   9      173.19      122.19     28.92 o
   2  10   9      299.52      260.42     24.39 o
   3  10   9       70.81       74.88     22.45 o
   4  10   9      112.04       95.86     24.74 o
   5  10   9       37.53       51.85     19.48 o
   6  10   9        0.83       13.10     24.66 o
   7  10   9        4.71        1.08     27.98 o
  -7  11   9       12.54       24.19     42.36 o
  -6  11   9       31.32       50.64     29.96 o
  -5  11   9        3.07       30.02     24.11 o
  -4  11   9        2.33       43.63     31.23 o
  -3  11   9       18.45       -0.27     26.48 o
  -2  11   9       62.50       55.13     26.84 o
  -1  11   9       42.30       32.18     28.30 o
   0  11   9      172.83      136.60     26.94 o
   1  11   9        0.39       22.25     28.34 o
   2  11   9        4.12       50.62     33.39 o
   3  11   9        2.91      -34.65     28.76 o
   4  11   9      345.07      267.63     29.77 o
   5  11   9       28.90       42.88     33.00 o
   6  11   9       11.64       -0.20     35.40 o
  -6  12   9       88.41       55.13     47.98 o
  -5  12   9      395.38      348.72     37.29 o
  -4  12   9      113.61      128.93     32.56 o
  -3  12   9      523.14      494.85     46.65 o
  -2  12   9        2.84       44.47     29.30 o
  -1  12   9        5.62       47.65     32.22 o
   0  12   9       42.70       22.54     28.90 o
   1  12   9       81.13       57.82     49.89 o
   2  12   9        0.01       22.56     35.06 o
   3  12   9       68.96       68.61     37.91 o
   4  12   9      142.97      127.15     35.44 o
   5  12   9       61.47       61.25     41.22 o
  -5  13   9       23.25       30.96     82.65 o
  -4  13   9        0.79       26.95     37.26 o
  -3  13   9      174.38       94.75     33.53 o
  -2  13   9       67.18       32.58     36.54 o
  -1  13   9       98.39       86.92     46.54 o
   0  13   9      156.52      126.02     52.36 o
   1  13   9        0.01       -8.75     34.59 o
   2  13   9       42.63       41.94     38.45 o
   3  13   9      216.80      181.08     46.37 o
   4  13   9        4.59       -0.50     50.60 o
  -3  14   9        4.18       -9.89     59.46 o
  -2  14   9      374.57      340.56     86.70 o
  -1  14   9        3.13       11.18     42.08 o
   0  14   9      379.32      257.00     50.81 o
   1  14   9      169.18      156.61     58.54 o
   2  14   9        1.71        0.08     37.03 o
 -11   0  10       46.70       24.35     57.35 o
 -10   0  10      219.35      194.87     69.15 o
  -9   0  10        2.70        2.05     18.98 o
  -8   0  10      195.05      199.31     24.03 o
  -7   0  10     3033.46     3186.75     78.57 o
  -6   0  10      112.46      152.79     22.89 o
  -5   0  10     4575.24     4676.90    127.90 o
  -4   0  10     2007.09     2133.08     69.24 o
  -3   0  10       99.85       62.69     18.32 o
  -2   0  10     2124.20     2436.83     91.81 o
  -1   0  10      235.75      234.19     25.91 o
   0   0  10     2346.51     2676.86     95.32 o
   1   0  10       33.52      -11.43     19.92 o
   2   0  10     1443.14     1353.80     69.15 o
   3   0  10     1063.76     1116.67     54.86 o
   4   0  10      341.93      378.15     42.06 o
   5   0  10       51.62       60.17     23.60 o
   6   0  10       73.32       55.70     30.60 o
   7   0  10       48.39        5.06     24.91 o
   8   0  10      696.46      628.26     42.74 o
   9   0  10      456.27      374.46     62.41 o
  10   0  10        0.05      -13.49     33.73 o
 -11   1  10       37.72       35.21     23.32 o
 -10   1  10      207.33      208.62     28.03 o
  -9   1  10       18.18       16.13     14.39 o
  -8   1  10      288.98      321.78     18.24 o
  -7   1  10      475.76      486.22     20.78 o
  -6   1  10       13.71       10.19     14.67 o
  -5   1  10      160.66      168.35     15.85 o
  -4   1  10      379.08      480.97     20.84 o
  -3   1  10        1.22       14.86     11.21 o
  -2   1  10      590.96      656.72     27.43 o
  -1   1  10     7987.59     8436.43    165.09 o
   0   1  10      486.09      540.60     25.60 o
   1   1  10      246.31      261.91     20.68 o
   2   1  10       38.35       21.89     15.30 o
   3   1  10      189.61      235.27     24.83 o
   4   1  10      649.00      641.50     26.24 o
   5   1  10       63.72       64.28     15.14 o
   6   1  10       73.42       85.49     18.39 o
   7   1  10      261.82      272.27     23.03 o
   8   1  10      106.74       93.98     20.43 o
   9   1  10       32.06       53.43     17.40 o
  10   1  10       14.38      152.70    128.19 o
 -11   2  10       22.57       25.42     41.99 o
 -10   2  10      434.56      469.92     32.84 o
  -9   2  10      733.97      775.24     28.92 o
  -8   2  10      466.02      492.74     22.86 o
  -7   2  10       61.29       64.52     14.14 o
  -6   2  10      355.67      369.66     20.15 o
  -5   2  10      644.68      590.90     22.03 o
  -4   2  10       92.93      102.99     15.55 o
  -3   2  10      687.52      673.28     24.44 o
  -2   2  10     1952.48     1909.98     47.90 o
  -1   2  10      129.21      124.41     17.98 o
   0   2  10       20.04       15.93     14.68 o
   1   2  10     2233.55     2399.30     61.22 o
   2   2  10        7.50        0.84     13.49 o
   3   2  10      420.00      440.06     21.84 o
   4   2  10      119.59       94.31     17.36 o
   5   2  10      196.93      192.25     18.40 o
   6   2  10       57.38       73.43     15.42 o
   7   2  10       13.03       12.50     16.53 o
   8   2  10      397.15      426.81     37.27 o
   9   2  10        9.01       10.47     21.77 o
  10   2  10        9.63        4.93     19.02 o
 -11   3  10        4.65       91.21     40.47 o
 -10   3  10      154.92      122.05     23.48 o
  -9   3  10       81.98       59.90     21.37 o
  -8   3  10      124.02      128.34     15.70 o
  -7   3  10      612.92      660.19     24.14 o
  -6   3  10        9.05        3.72     13.80 o
  -5   3  10      511.35      516.73     22.79 o
  -4   3  10      635.50      703.52     23.79 o
  -3   3  10     1727.54     1621.24     40.82 o
  -2   3  10     1299.68     1109.78     36.10 o
  -1   3  10      930.46      898.61     66.40 o
   0   3  10       43.25       39.03     16.03 o
   1   3  10     1747.24     1774.64     67.75 o
   2   3  10      374.86      379.70     25.60 o
   3   3  10     2107.18     2363.47     55.90 o
   4   3  10       61.40       44.54     15.37 o
   5   3  10       17.47       31.57     13.37 o
   6   3  10      384.69      371.51     19.93 o
   7   3  10      436.69      399.37     26.24 o
   8   3  10      101.91      120.24     20.44 o
   9   3  10      269.14      265.79     26.13 o
 -10   4  10        4.95        2.52     26.56 o
  -9   4  10       63.31       39.93     19.56 o
  -8   4  10      963.01     1023.62     33.13 o
  -7   4  10     1078.98     1156.28     32.78 o
  -6   4  10        0.24        7.90     14.36 o
  -5   4  10      282.69      266.53     16.62 o
  -4   4  10      524.57      551.68     22.63 o
  -3   4  10      319.87      373.16     23.32 o
  -2   4  10     1239.06     1137.92     63.70 o
  -1   4  10      183.50      224.03     21.05 o
   0   4  10      857.39      881.56     32.47 o
   1   4  10     4577.91     4503.58     93.81 o
   2   4  10      160.68      157.26     16.98 o
   3   4  10      119.34      131.74     15.41 o
   4   4  10      133.89      133.70     15.47 o
   5   4  10     1282.57     1343.92     33.13 o
   6   4  10       47.54       16.41     14.77 o
   7   4  10       30.77       26.26     17.18 o
   8   4  10      362.18      324.88     37.55 o
   9   4  10      267.05      246.91     36.73 o
 -10   5  10        0.95       -2.59     36.61 o
  -9   5  10      561.66      532.77     31.69 o
  -8   5  10      234.81      247.31     27.19 o
  -7   5  10      181.61      206.50     18.59 o
  -6   5  10      504.85      526.51     24.63 o
  -5   5  10      531.18      503.69     25.91 o
  -4   5  10      244.52      229.62     16.51 o
  -3   5  10      174.55      179.99     15.98 o
  -2   5  10      736.73      761.73     28.75 o
  -1   5  10      201.95      157.76     18.60 o
   0   5  10       42.12       35.69     16.94 o
   1   5  10       21.16       20.79     13.19 o
   2   5  10       15.41      -21.41     14.96 o
   3   5  10     1555.92     1626.27     41.12 o
   4   5  10      248.60      265.25     25.61 o
   5   5  10      158.04      147.61     16.70 o
   6   5  10      849.68      917.69     31.49 o
   7   5  10      289.29      268.71     27.55 o
   8   5  10      339.15      310.18     28.24 o
   9   5  10        4.44       31.37     33.63 o
 -10   6  10       50.53       41.27     37.00 o
  -9   6  10       42.64       36.41     24.79 o
  -8   6  10      329.51      347.86     25.43 o
  -7   6  10      108.70       99.34     17.57 o
  -6   6  10      298.75      323.45     20.45 o
  -5   6  10       13.52       39.98     20.88 o
  -4   6  10       82.64       73.05     15.77 o
  -3   6  10      173.77      144.09     21.71 o
  -2   6  10     1566.40     1700.78     47.20 o
  -1   6  10      227.42      241.30     27.52 o
   0   6  10        2.08      -10.99     16.53 o
   1   6  10      188.78      168.48     16.32 o
   2   6  10       71.63       89.79     16.72 o
   3   6  10      307.85      277.84     22.50 o
   4   6  10     1390.66     1386.50     38.03 o
   5   6  10     1848.53     2029.76     49.44 o
   6   6  10        0.05       -9.47     16.06 o
   7   6  10       76.23       86.23     21.65 o
   8   6  10      432.69      423.13     40.48 o
   9   6  10       16.07      -30.48     29.39 o
  -9   7  10        6.61       -1.53     35.74 o
  -8   7  10      176.33      176.10     23.30 o
  -7   7  10      118.44      133.79     19.53 o
  -6   7  10      347.24      325.13     22.25 o
  -5   7  10      459.74      482.21     33.85 o
  -4   7  10      267.31      285.01     26.40 o
  -3   7  10        8.56       13.51     19.46 o
  -2   7  10       19.48        4.28     17.06 o
  -1   7  10      172.99      190.54     24.18 o
   0   7  10      311.87      306.06     20.87 o
   1   7  10      186.35      201.38     16.46 o
   2   7  10      328.48      333.34     22.99 o
   3   7  10        2.57       -1.49     15.67 o
   4   7  10      238.62      224.78     20.84 o
   5   7  10      115.45       26.08     19.01 o
   6   7  10       30.25       38.53     17.70 o
   7   7  10        0.48       11.23     25.73 o
   8   7  10       27.06      -11.23     24.13 o
  -9   8  10       30.55       39.32     40.53 o
  -8   8  10        1.30       -9.16     28.19 o
  -7   8  10       28.28       20.80     21.72 o
  -6   8  10       33.58       36.06     19.80 o
  -5   8  10       30.04       24.20     15.21 o
  -4   8  10      155.13      162.08     21.90 o
  -3   8  10      129.35      159.00     16.59 o
  -2   8  10       39.17       17.57     20.54 o
  -1   8  10        7.61       -2.30     26.22 o
   0   8  10        1.11       11.74     22.09 o
   1   8  10      551.86      547.77     32.30 o
   2   8  10       34.96       23.90     23.98 o
   3   8  10       15.70       23.69     15.20 o
   4   8  10        6.76      -10.64     26.90 o
   5   8  10       10.44       20.71     20.82 o
   6   8  10       91.88      100.49     25.45 o
   7   8  10       38.26      -17.93     28.44 o
   8   8  10        4.93       62.79     37.56 o
  -8   9  10        0.41        5.82     34.84 o
  -7   9  10      110.76      115.55     22.07 o
  -6   9  10       46.30       74.98     21.84 o
  -5   9  10      195.49      178.90     18.55 o
  -4   9  10      280.09      239.77     27.67 o
  -3   9  10      281.22      303.51     30.71 o
  -2   9  10      668.70      685.36     35.76 o
  -1   9  10        0.05      -19.58     21.17 o
   0   9  10       25.14       26.19     27.42 o
   1   9  10        6.70        8.52     23.05 o
   2   9  10      173.85      182.59     37.15 o
   3   9  10      689.10      650.71     36.46 o
   4   9  10        5.35      -13.49     22.27 o
   5   9  10        0.04        3.95     19.94 o
   6   9  10       31.33       39.07     27.67 o
   7   9  10       67.08       35.05     27.10 o
  -8  10  10       90.66       34.19     49.67 o
  -7  10  10      136.25      132.05     46.40 o
  -6  10  10       84.09       68.32     26.84 o
  -5  10  10       87.19       46.57     24.38 o
  -4  10  10      518.82      521.80     56.90 o
  -3  10  10        0.06       21.76     28.94 o
  -2  10  10       18.35       30.94     29.78 o
  -1  10  10        0.36      -19.81     25.34 o
   0  10  10      307.52      325.93     30.54 o
   1  10  10      829.70      772.64     65.49 o
   2  10  10        1.33       17.98     24.92 o
   3  10  10      281.82      378.97     35.54 o
   4  10  10        5.03      -31.11     22.64 o
   5  10  10      519.46      541.01     40.74 o
   6  10  10      230.86      276.04     50.47 o
   7  10  10       12.49      -43.38     34.95 o
  -7  11  10       58.95      129.59     52.59 o
  -6  11  10       26.05       68.57     32.72 o
  -5  11  10      116.43       82.54     36.29 o
  -4  11  10        5.93       32.00     30.10 o
  -3  11  10      176.99      148.95     34.25 o
  -2  11  10      188.20      216.85     42.89 o
  -1  11  10      286.12      355.85     45.81 o
   0  11  10       61.88       61.00     27.78 o
   1  11  10        3.00      -17.12     42.08 o
   2  11  10       12.00       16.41     41.13 o
   3  11  10      307.52      395.01     51.12 o
   4  11  10      287.39      240.28     37.93 o
   5  11  10       43.59       49.25     35.66 o
   6  11  10      110.64       90.46     34.20 o
  -6  12  10       15.95       -5.00     69.05 o
  -5  12  10      227.75      221.57     44.32 o
  -4  12  10       31.09       50.06     35.33 o
  -3  12  10        6.54       20.15     32.79 o
  -2  12  10      248.33      199.71     42.06 o
  -1  12  10       63.59      117.07     36.23 o
   0  12  10       20.73       10.18     45.06 o
   1  12  10       19.01        3.37     51.68 o
   2  12  10      304.32      202.03     41.42 o
   3  12  10        6.01       74.63     42.18 o
   4  12  10      127.01      140.82     50.83 o
   5  12  10       28.75       24.91     46.10 o
  -5  13  10       30.73        2.83     49.81 o
  -4  13  10       71.08      147.27    128.05 o
  -3  13  10      185.57      149.57     38.58 o
  -2  13  10        2.18       42.03     53.59 o
  -1  13  10        0.11      -33.57     43.78 o
   0  13  10       83.85       61.84     38.95 o
   1  13  10        9.79      -16.58     48.64 o
   2  13  10       75.85       28.06     38.85 o
   3  13  10       10.96       45.68     46.64 o
  -2  14  10      320.35      253.25     52.97 o
  -1  14  10       10.81      -22.64     45.77 o
   0  14  10        0.57      -11.73     41.52 o
   1  14  10        0.47      -41.48     50.77 o
 -11   1  11       13.86       26.90     25.13 o
 -10   1  11       42.21       68.16     25.30 o
  -9   1  11       39.26       45.91     17.61 o
  -8   1  11      660.96      704.28     23.27 o
  -7   1  11       46.41       50.19     18.26 o
  -6   1  11        0.05        1.57     14.05 o
  -5   1  11        4.05        4.05     13.44 o
  -4   1  11      407.30      388.23     20.38 o
  -3   1  11       94.94       91.38     14.74 o
  -2   1  11     3057.68     2948.20     85.02 o
  -1   1  11        6.70       -0.09     17.04 o
   0   1  11      268.96      273.85     20.51 o
   1   1  11      467.32      460.42     26.36 o
   2   1  11      605.06      525.73     26.29 o
   3   1  11       59.02       79.51     18.30 o
   4   1  11      372.23      424.23     23.88 o
   5   1  11      599.64      628.67     28.40 o
   6   1  11        1.50        7.67     16.01 o
   7   1  11       15.33       14.30     20.61 o
   8   1  11      148.20      169.17     34.57 o
   9   1  11        1.76       -6.72     21.25 o
 -11   2  11        6.85      -35.60     23.74 o
 -10   2  11      122.19       84.21     28.69 o
  -9   2  11       15.14       26.63     19.22 o
  -8   2  11       26.86       15.62     16.03 o
  -7   2  11       45.62       19.41     14.56 o
  -6   2  11        1.25        2.34     13.76 o
  -5   2  11      290.96      298.05     20.02 o
  -4   2  11      395.83      417.80     21.28 o
  -3   2  11     4121.09     4025.09     87.72 o
  -2   2  11       45.68       40.55     13.28 o
  -1   2  11     1155.25     1062.88     42.69 o
   0   2  11     5107.30     4870.84    114.49 o
   1   2  11       12.09       25.69     15.55 o
   2   2  11        0.25       19.51     14.59 o
   3   2  11      586.07      592.39     31.34 o
   4   2  11       25.37       41.06     15.94 o
   5   2  11      324.28      337.35     23.00 o
   6   2  11        5.49        8.56     15.05 o
   7   2  11       80.16       90.53     21.80 o
   8   2  11        4.59       -7.57     21.44 o
   9   2  11       50.64       40.14     37.29 o
 -10   3  11       78.71       92.43     27.84 o
  -9   3  11        8.84       22.92     18.66 o
  -8   3  11        0.32       15.60     18.35 o
  -7   3  11     1118.17     1132.45     35.00 o
  -6   3  11      631.68      663.03     25.49 o
  -5   3  11       89.23       93.37     14.30 o
  -4   3  11       76.19       95.16     15.13 o
  -3   3  11       51.92       86.37     15.61 o
  -2   3  11      479.95      370.36     37.32 o
  -1   3  11       19.86       12.93     11.86 o
   0   3  11      528.66      564.03     31.65 o
   1   3  11      510.36      552.31     29.08 o
   2   3  11      819.91      794.68     41.39 o
   3   3  11       43.59       21.08     14.96 o
   4   3  11       23.19        5.95     14.55 o
   5   3  11       82.30       87.50     16.38 o
   6   3  11        0.72        7.02     18.13 o
   7   3  11       43.30       32.35     17.23 o
   8   3  11        0.12       39.14     20.56 o
   9   3  11        0.13      -16.87     54.07 o
 -10   4  11        0.67        9.56     23.22 o
  -9   4  11        3.58      -21.38     21.88 o
  -8   4  11       10.48       33.26     16.37 o
  -7   4  11       46.02       26.50     16.97 o
  -6   4  11       35.08        8.88     14.97 o
  -5   4  11      728.25      701.60     27.16 o
  -4   4  11      895.60      853.09     38.98 o
  -3   4  11        0.01       23.38     14.30 o
  -2   4  11      118.67      107.76     18.63 o
  -1   4  11      986.66     1042.47     36.32 o
   0   4  11     1923.97     2009.26     64.56 o
   1   4  11      100.77       86.72     17.58 o
   2   4  11       24.87       12.37     15.30 o
   3   4  11     1429.88     1524.69     42.74 o
   4   4  11      114.57       87.98     17.12 o
   5   4  11      218.25      243.87     18.85 o
   6   4  11      220.11      213.04     21.72 o
   7   4  11      173.07      197.57     21.35 o
   8   4  11        0.20       -1.16     21.03 o
   9   4  11       62.75       92.96     25.23 o
 -10   5  11       15.96       47.97     42.81 o
  -9   5  11       10.17       43.59     28.34 o
  -8   5  11        1.24       -0.67     17.00 o
  -7   5  11      600.56      641.77     29.10 o
  -6   5  11      198.37      206.66     20.64 o
  -5   5  11       26.95       16.42     16.16 o
  -4   5  11      371.83      346.60     19.89 o
  -3   5  11     1013.55      969.89     35.57 o
  -2   5  11      692.21      704.31     29.62 o
  -1   5  11       41.94       55.33     20.39 o
   0   5  11       63.76       75.57     18.37 o
   1   5  11       32.84       35.40     19.48 o
   2   5  11      907.62      929.48     32.59 o
   3   5  11        3.07        9.01     12.87 o
   4   5  11     2471.18     2614.59     62.34 o
   5   5  11      274.90      272.24     19.57 o
   6   5  11       35.23       -5.49     18.99 o
   7   5  11       51.04       61.36     22.06 o
   8   5  11      416.59      430.69     39.93 o
   9   5  11       74.41      154.30     33.19 o
 -10   6  11      199.91      190.24     39.73 o
  -9   6  11      400.25      455.92     53.21 o
  -8   6  11       33.75       -0.87     19.87 o
  -7   6  11        0.28        8.88     18.36 o
  -6   6  11      213.59      210.76     21.07 o
  -5   6  11      587.54      572.37     26.87 o
  -4   6  11      729.03      669.51     28.19 o
  -3   6  11     1063.93     1145.34     39.74 o
  -2   6  11        6.48       -2.52     18.66 o
  -1   6  11      850.86      878.01     41.40 o
   0   6  11      816.89      912.08     37.53 o
   1   6  11     1237.93     1378.31     38.18 o
   2   6  11      407.88      394.23     23.15 o
   3   6  11      490.63      480.69     32.68 o
   4   6  11      159.39      132.14     17.54 o
   5   6  11       92.31      106.73     17.86 o
   6   6  11     1095.47     1093.89     60.48 o
   7   6  11       19.40        2.91     26.19 o
   8   6  11       54.82       13.98     23.52 o
  -9   7  11       19.15       20.43     46.26 o
  -8   7  11      751.32      773.91     44.00 o
  -7   7  11       46.31        8.40     15.53 o
  -6   7  11      382.82      368.64     29.80 o
  -5   7  11      721.89      804.99     37.16 o
  -4   7  11      209.39      204.67     23.17 o
  -3   7  11     1996.18     2064.51     60.65 o
  -2   7  11      330.95      378.26     26.83 o
  -1   7  11     1100.75     1185.90     44.64 o
   0   7  11      737.59      791.04     34.95 o
   1   7  11      585.35      596.35     26.90 o
   2   7  11       96.42       84.64     17.59 o
   3   7  11      318.00      297.89     23.77 o
   4   7  11      467.69      444.29     42.60 o
   5   7  11      126.12      149.41     20.32 o
   6   7  11      224.28      266.25     41.13 o
   7   7  11        1.36      -22.23     22.99 o
   8   7  11      117.77      160.07     32.75 o
  -9   8  11       96.56       99.26     40.64 o
  -8   8  11      107.91       97.46     28.39 o
  -7   8  11      124.20      149.90     22.59 o
  -6   8  11      152.36      186.19     25.02 o
  -5   8  11      230.86      279.31     22.04 o
  -4   8  11      203.38      230.54     22.95 o
  -3   8  11     1283.15     1310.74     41.68 o
  -2   8  11       88.77       60.15     23.94 o
  -1   8  11     2311.44     2347.30     60.01 o
   0   8  11      182.42      224.11     25.15 o
   1   8  11      878.51      978.96     52.89 o
   2   8  11     1601.59     1623.80     54.21 o
   3   8  11     1172.34     1118.55     90.26 o
   4   8  11        0.84       -2.94     20.48 o
   5   8  11        1.05      -17.29     16.78 o
   6   8  11      391.83      455.28     37.58 o
   7   8  11        5.47        8.68     23.97 o
  -8   9  11      194.42      230.68     34.20 o
  -7   9  11       16.58        0.97     26.77 o
  -6   9  11        3.72        7.82     20.42 o
  -5   9  11      132.92      130.21     18.97 o
  -4   9  11      281.75      245.80     19.23 o
  -3   9  11      284.82      276.14     29.92 o
  -2   9  11      145.01      155.90     35.16 o
  -1   9  11     1422.69     1440.07     53.21 o
   0   9  11      680.84      683.08     40.92 o
   1   9  11      505.17      467.42     33.50 o
   2   9  11      778.05      759.43    120.13 o
   3   9  11      115.16       96.19     27.46 o
   4   9  11      463.74      409.23     32.15 o
   5   9  11       35.59       43.44     27.44 o
   6   9  11       30.57       49.02     34.77 o
   7   9  11       55.24       88.94     35.79 o
  -7  10  11       11.75       29.68     30.43 o
  -6  10  11      291.92      341.92     35.45 o
  -5  10  11      191.94      205.70     30.94 o
  -4  10  11     1051.81      950.73     71.91 o
  -3  10  11      444.75      409.37     34.08 o
  -2  10  11      277.05      245.85     32.95 o
  -1  10  11      487.98      483.20     35.36 o
   0  10  11       30.78       89.96     28.64 o
   1  10  11       44.39       26.69     23.59 o
   2  10  11      712.03      633.47     54.25 o
   3  10  11       10.72       17.59     30.01 o
   4  10  11       14.67       72.46     30.03 o
   5  10  11      111.39       95.75     46.10 o
   6  10  11        4.79       22.34     29.13 o
  -7  11  11       26.05       39.65     57.11 o
  -6  11  11      160.22      171.12     45.18 o
  -5  11  11        5.81       22.81     30.89 o
  -4  11  11      309.15      262.80     37.40 o
  -3  11  11      275.95      263.60     40.99 o
  -2  11  11       37.36      -32.69     34.30 o
  -1  11  11      129.60      124.01     36.62 o
   0  11  11        2.70       -4.58     27.94 o
   1  11  11      101.54       77.53     38.48 o
   2  11  11       23.09        9.34     47.85 o
   3  11  11        8.53        3.37     60.43 o
   4  11  11        6.16       46.41     39.16 o
   5  11  11       28.31       22.07     54.24 o
  -5  12  11       82.62       91.22     47.05 o
  -4  12  11        1.52       59.12     37.89 o
  -3  12  11       99.77       43.44     32.63 o
  -2  12  11        0.00       32.40     45.73 o
  -1  12  11      118.86      155.29     47.71 o
   0  12  11      271.72      276.10     49.17 o
   1  12  11       44.18       69.41     45.24 o
   2  12  11        0.12       60.00     37.51 o
   3  12  11       85.17       81.21     71.50 o
   4  12  11       68.93       56.27     55.71 o
  -4  13  11       10.02      -55.71     46.64 o
  -3  13  11      112.18       57.47     42.76 o
  -2  13  11        0.30       29.81     51.12 o
  -1  13  11      105.86      152.76     48.61 o
   0  13  11       52.50      112.07     40.02 o
   1  13  11      148.74      139.96     57.62 o
   2  13  11       14.11      102.31    115.55 o
   3  13  11        0.17       26.03     92.01 o
 -10   0  12       22.79      -12.01     46.80 o
  -9   0  12      242.92      165.74     75.43 o
  -8   0  12      661.74      760.88     39.23 o
  -7   0  12      348.89      346.57     31.04 o
  -6   0  12      102.91      102.43     44.82 o
  -5   0  12     1352.17     1398.86     56.48 o
  -4   0  12     1448.31     1445.30     52.51 o
  -3   0  12      255.97      274.14     31.64 o
  -2   0  12        9.49       10.12     33.14 o
  -1   0  12       44.68       69.59     32.14 o
   0   0  12        1.59      -26.99     43.85 o
   1   0  12     3945.33     3861.93    132.37 o
   2   0  12      397.97      366.16     92.77 o
   3   0  12      754.52      812.69     46.47 o
   4   0  12      788.59      968.73     50.40 o
   5   0  12     1008.42     1062.15     53.35 o
   6   0  12      795.46      911.46     63.76 o
   7   0  12      110.25       92.70     55.66 o
   8   0  12      233.22      279.87     41.69 o
   9   0  12       79.64      -10.12     43.85 o
 -10   1  12       16.87       38.63     31.82 o
  -9   1  12      452.17      435.90     45.51 o
  -8   1  12      150.38      142.56     18.09 o
  -7   1  12      121.70       99.65     16.06 o
  -6   1  12       36.42       55.69     15.97 o
  -5   1  12      174.08      200.33     19.20 o
  -4   1  12       34.35       19.99     16.46 o
  -3   1  12        4.68       15.46     14.73 o
  -2   1  12     2589.77     2721.92     66.42 o
  -1   1  12        2.31       11.24     15.55 o
   0   1  12       42.20       78.84     25.81 o
   1   1  12        3.68        9.04     23.52 o
   2   1  12      380.81      400.96     26.59 o
   3   1  12     1632.07     1683.14     54.53 o
   4   1  12      213.80      167.70     20.17 o
   5   1  12       32.10       34.76     16.73 o
   6   1  12        9.08      -17.10     19.78 o
   7   1  12      175.92      160.60     24.01 o
   8   1  12      202.37      177.07     26.91 o
   9   1  12       17.56       46.10     31.61 o
 -10   2  12      210.51      202.62     33.60 o
  -9   2  12       17.62       38.15     19.42 o
  -8   2  12      271.50      268.90     23.20 o
  -7   2  12       17.15        4.44     18.51 o
  -6   2  12      299.92      306.09     22.53 o
  -5   2  12      237.73      206.10     17.90 o
  -4   2  12      522.98      525.13     29.50 o
  -3   2  12       40.37        9.05     18.87 o
  -2   2  12      659.83      664.82     34.44 o
  -1   2  12        4.69       41.49     23.07 o
   0   2  12      479.79      500.43     28.65 o
   1   2  12     2445.45     2541.94     68.39 o
   2   2  12       87.76       65.41     22.40 o
   3   2  12       15.63       18.34     21.32 o
   4   2  12       99.93       99.48     20.77 o
   5   2  12     1098.06     1123.95     37.87 o
   6   2  12      346.81      357.66     26.14 o
   7   2  12        0.69        2.07     20.79 o
   8   2  12        3.71       31.37     31.16 o
   9   2  12       48.73       52.10     31.61 o
 -10   3  12        2.14        7.03     27.57 o
  -9   3  12       99.24       77.84     29.07 o
  -8   3  12       15.73        9.05     19.68 o
  -7   3  12      291.40      301.41     22.09 o
  -6   3  12      542.00      587.50     35.44 o
  -5   3  12      366.20      377.60     20.41 o
  -4   3  12      727.57      755.17     27.19 o
  -3   3  12      241.93      204.92     19.13 o
  -2   3  12       87.71       64.46     15.16 o
  -1   3  12      920.04      977.29     87.13 o
   0   3  12     1524.26     1533.08     52.53 o
   1   3  12       20.55        5.16     19.48 o
   2   3  12      109.12       95.55     18.81 o
   3   3  12      262.05      258.01     21.81 o
   4   3  12      310.41      299.91     26.16 o
   5   3  12      472.32      457.71     26.31 o
   6   3  12       77.74       76.99     19.75 o
   7   3  12       16.64       35.69     23.16 o
   8   3  12        5.39       -3.75     28.03 o
   9   3  12       25.94       43.85     32.38 o
 -10   4  12       46.78       -0.07     33.19 o
  -9   4  12       40.01       34.92     30.67 o
  -8   4  12        0.03      -19.25     18.37 o
  -7   4  12      541.96      487.78     24.73 o
  -6   4  12      102.80       89.48     17.90 o
  -5   4  12     2232.97     2269.24     51.33 o
  -4   4  12       22.30        4.39     12.61 o
  -3   4  12        1.64        4.63     14.27 o
  -2   4  12     1036.23     1056.38     36.36 o
  -1   4  12      316.57      387.25     27.33 o
   0   4  12     1311.24     1377.69     42.87 o
   1   4  12      118.93      125.49     27.52 o
   2   4  12       78.01       50.86     22.40 o
   3   4  12     1627.65     1686.24     46.73 o
   4   4  12      179.74      169.05     22.10 o
   5   4  12      231.71      228.29     23.88 o
   6   4  12        0.20        1.96     16.50 o
   7   4  12      317.46      344.77     36.52 o
   8   4  12       66.62       88.80     29.01 o
 -10   5  12      221.86      272.13     48.29 o
  -9   5  12      183.97      156.27     31.38 o
  -8   5  12        2.01       22.77     21.31 o
  -7   5  12      547.34      488.05     26.22 o
  -6   5  12      187.87      212.42     23.32 o
  -5   5  12        7.37       -3.55     15.55 o
  -4   5  12      239.08      234.11     18.49 o
  -3   5  12      799.99      790.86     33.34 o
  -2   5  12      274.32      278.99     26.70 o
  -1   5  12        0.05       22.92     24.18 o
   0   5  12       21.18       -6.48     20.80 o
   1   5  12      421.26      390.95     26.79 o
   2   5  12      761.11      780.69     30.11 o
   3   5  12      208.01      214.02     21.11 o
   4   5  12       36.26       38.18     19.86 o
   5   5  12      494.84      437.19     46.36 o
   6   5  12      231.30      205.90     23.05 o
   7   5  12       48.68       24.74     23.62 o
   8   5  12      260.34      273.81     36.68 o
  -9   6  12      174.33      232.07     41.30 o
  -8   6  12       11.67       16.18     20.69 o
  -7   6  12       10.97       22.39     21.43 o
  -6   6  12       17.85        9.79     16.63 o
  -5   6  12      814.64      790.11     29.66 o
  -4   6  12      452.02      508.67     33.43 o
  -3   6  12      181.02      166.59     26.67 o
  -2   6  12      173.94      191.78     27.83 o
  -1   6  12       64.19       52.11     24.78 o
   0   6  12     1555.03     1646.60     60.68 o
   1   6  12      523.62      514.95     25.77 o
   2   6  12       53.65       70.53     17.94 o
   3   6  12      424.58      492.31     29.95 o
   4   6  12      147.24      157.92     25.59 o
   5   6  12      117.94      115.54     21.81 o
   6   6  12     1180.68     1291.98     80.96 o
   7   6  12      186.07      211.15     37.00 o
   8   6  12        0.08       -7.66     31.45 o
  -9   7  12        1.08      -25.27     31.19 o
  -8   7  12        4.32        5.38     22.77 o
  -7   7  12        0.89      -22.07     17.58 o
  -6   7  12      155.32      149.26     20.09 o
  -5   7  12      307.56      309.41     28.92 o
  -4   7  12      899.22      832.48     36.49 o
  -3   7  12      313.94      330.24     26.28 o
  -2   7  12      769.01      803.54     35.77 o
  -1   7  12       30.64       16.72     25.50 o
   0   7  12       75.57       60.82     16.79 o
   1   7  12        1.14        0.25     15.75 o
   2   7  12      134.04      123.60     19.69 o
   3   7  12      238.05      219.27     24.42 o
   4   7  12      949.51      994.80     59.59 o
   5   7  12       28.90       57.92     30.36 o
   6   7  12       60.54       70.09     24.79 o
   7   7  12       37.59       72.94     31.53 o
  -8   8  12        4.78      -38.49     25.66 o
  -7   8  12      116.62       41.49     23.48 o
  -6   8  12      591.68      595.46     29.94 o
  -5   8  12      199.40      216.37     21.34 o
  -4   8  12        6.09       19.00     27.55 o
  -3   8  12       31.25       59.74     28.92 o
  -2   8  12       15.17       11.27     21.26 o
  -1   8  12       54.11       46.95     13.91 o
   0   8  12       38.69       50.30     18.06 o
   1   8  12       36.91       37.67     16.69 o
   2   8  12       31.81       23.03     24.08 o
   3   8  12       29.33       40.25     24.60 o
   4   8  12        0.85       12.95     31.62 o
   5   8  12        6.45       22.00     25.12 o
   6   8  12        8.99       47.07     35.94 o
   7   8  12       40.21       46.86     37.90 o
  -8   9  12        5.84       13.19     38.06 o
  -7   9  12      436.69      370.87     44.55 o
  -6   9  12      186.27      192.59     23.47 o
  -5   9  12        7.48       19.77     19.51 o
  -4   9  12      518.01      592.01     35.20 o
  -3   9  12       83.37       98.11     26.57 o
  -2   9  12     1062.76     1072.55     47.79 o
  -1   9  12        0.10      -18.06     26.50 o
   0   9  12      383.19      358.13     34.58 o
   1   9  12       36.17       84.95     32.78 o
   2   9  12      272.67      275.28     32.69 o
   3   9  12      106.56       65.81     37.62 o
   4   9  12        8.29       32.97     36.72 o
   5   9  12        0.97       44.40     49.28 o
   6   9  12       13.75      -18.90     36.40 o
  -7  10  12       25.87      -18.67     66.36 o
  -6  10  12       37.64       -8.27     33.44 o
  -5  10  12     1038.80     1051.68     59.45 o
  -4  10  12        1.04        3.34     32.95 o
  -3  10  12      174.11      173.66     35.13 o
  -2  10  12      459.89      497.79     51.61 o
  -1  10  12       74.00      112.70     29.81 o
   0  10  12      210.36      260.51     34.95 o
   1  10  12      199.50      222.08     35.93 o
   2  10  12      871.04      830.47     85.72 o
   3  10  12      153.89      160.87     34.23 o
   4  10  12       61.94       68.16     32.42 o
   5  10  12        6.29       -0.99     41.93 o
   6  10  12       20.30       78.88     58.65 o
  -6  11  12       23.55       30.48     36.32 o
  -5  11  12       22.79       12.27     30.02 o
  -4  11  12       65.02       57.44     33.36 o
  -3  11  12      846.70      770.17     52.85 o
  -2  11  12        2.47        4.87     35.81 o
  -1  11  12       37.72       28.05     38.47 o
   0  11  12       73.91       42.17     37.37 o
   1  11  12        1.12      -28.57     40.64 o
   2  11  12       51.45       93.07     41.68 o
   3  11  12       16.48       14.00     41.17 o
   4  11  12       15.41       41.15     49.02 o
   5  11  12      175.50      132.83     53.63 o
  -5  12  12      235.28      211.47     47.91 o
  -4  12  12       89.26      110.00     41.76 o
  -3  12  12       16.47        7.61     32.38 o
  -2  12  12      194.20      202.67     78.78 o
  -1  12  12      201.38      232.00    103.54 o
   0  12  12       84.09      128.94     47.02 o
   1  12  12       64.48      142.56     52.51 o
   2  12  12        0.23       -3.64     42.87 o
   3  12  12        1.38      -26.58     50.83 o
  -3  13  12      360.57      256.98     55.66 o
  -2  13  12      115.92       31.74     79.83 o
  -1  13  12       13.07       32.94     61.83 o
   0  13  12        9.83       61.87     63.54 o
   1  13  12       34.34       43.34     51.94 o
 -10   1  13      162.51      111.17     25.97 o
  -9   1  13      102.60       85.68     23.81 o
  -8   1  13       31.34       18.67     18.67 o
  -7   1  13       89.08       69.43     20.92 o
  -6   1  13      342.35      346.91     23.95 o
  -5   1  13        4.63       34.98     20.02 o
  -4   1  13        0.24       28.56     17.62 o
  -3   1  13      408.23      343.51     22.22 o
  -2   1  13      481.48      525.32     26.52 o
  -1   1  13        1.49      -15.53     21.80 o
   0   1  13      553.90      567.15     31.38 o
   1   1  13      246.32      195.37     23.88 o
   2   1  13      443.36      491.70     28.64 o
   3   1  13      833.92      817.01     36.66 o
   4   1  13        9.69        1.86     21.28 o
   5   1  13       99.50       77.73     20.80 o
   6   1  13       58.24       55.64     24.60 o
   7   1  13       18.35       -3.26     23.43 o
   8   1  13       20.14       33.83     23.25 o
 -10   2  13      103.87       95.46     34.92 o
  -9   2  13       98.70       89.85     39.47 o
  -8   2  13      750.40      725.60     46.21 o
  -7   2  13      252.47      255.65     22.05 o
  -6   2  13        3.59        0.21     17.95 o
  -5   2  13     1948.39     2103.38     50.52 o
  -4   2  13      119.40      140.36     24.14 o
  -3   2  13      489.27      440.42     25.02 o
  -2   2  13      697.67      634.94     34.82 o
  -1   2  13      454.93      426.13     39.44 o
   0   2  13      150.80      104.65     26.29 o
   1   2  13       16.56       69.34     26.37 o
   2   2  13      240.68      315.00     27.38 o
   3   2  13     1546.34     1538.21     52.02 o
   4   2  13      127.13      136.22     24.47 o
   5   2  13      139.31      152.54     21.85 o
   6   2  13       32.51       55.36     25.87 o
   7   2  13       82.69       45.02     22.36 o
   8   2  13       82.66       61.19     31.77 o
 -10   3  13       10.16      -31.89     28.82 o
  -9   3  13       19.30       74.48     34.43 o
  -8   3  13        6.50       11.82     20.13 o
  -7   3  13       84.67       75.50     21.07 o
  -6   3  13       45.64       46.62     18.63 o
  -5   3  13      506.06      534.95     30.54 o
  -4   3  13       17.02       17.52     14.22 o
  -3   3  13     1886.71     1853.95     53.56 o
  -2   3  13      103.27      145.80     25.90 o
  -1   3  13       89.40       50.69     14.50 o
   0   3  13      380.09      368.25     28.36 o
   1   3  13      886.22      871.17     38.71 o
   2   3  13      823.19      888.70     40.81 o
   3   3  13       15.77      -18.00     17.41 o
   4   3  13      235.96      271.19     27.85 o
   5   3  13        7.19       25.34     22.22 o
   6   3  13        1.97       38.72     22.16 o
   7   3  13       25.89        5.06     29.68 o
   8   3  13      200.50      214.14     52.89 o
 -10   4  13        0.48       27.44     41.00 o
  -9   4  13        9.25      -43.80     39.16 o
  -8   4  13      251.00      264.41     26.92 o
  -7   4  13       98.14      106.93     19.66 o
  -6   4  13       45.97       39.90     19.16 o
  -5   4  13      103.32      112.27     18.23 o
  -4   4  13      633.26      596.76     27.68 o
  -3   4  13      474.39      448.25     23.27 o
  -2   4  13      225.92      253.39     23.40 o
  -1   4  13     3151.89     3379.90     81.24 o
   0   4  13      140.41       78.59     32.14 o
   1   4  13      595.49      544.38     46.26 o
   2   4  13      253.50      295.54     29.76 o
   3   4  13     2243.93     2283.32     65.55 o
   4   4  13      248.60      222.84     22.24 o
   5   4  13      535.19      479.97     27.04 o
   6   4  13     1086.46     1016.82     75.18 o
   7   4  13       33.55       25.15     35.35 o
   8   4  13        0.52      -29.27     52.29 o
  -9   5  13        5.16       65.68     37.46 o
  -8   5  13      127.21      153.95     25.92 o
  -7   5  13      136.95       95.01     23.67 o
  -6   5  13        0.78      -22.59     18.59 o
  -5   5  13       26.39       39.68     19.28 o
  -4   5  13       73.64       81.36     15.49 o
  -3   5  13      613.07      649.03     43.31 o
  -2   5  13      394.32      384.64     28.41 o
  -1   5  13      458.62      433.26     27.17 o
   0   5  13       10.09      -13.08     20.35 o
   1   5  13     2115.65     2158.09     58.96 o
   2   5  13      241.00      213.38     23.02 o
   3   5  13      633.84      616.59     28.74 o
   4   5  13      488.96      505.98     27.92 o
   5   5  13      262.83      246.20     25.14 o
   6   5  13        0.45      -12.40     19.94 o
   7   5  13      333.22      246.39     77.09 o
   8   5  13      191.22      239.93     47.71 o
  -9   6  13      121.96      110.38     35.59 o
  -8   6  13       71.90       35.82     27.14 o
  -7   6  13       31.90       28.91     19.84 o
  -6   6  13        4.53       22.48     19.41 o
  -5   6  13        1.71       12.05     23.02 o
  -4   6  13       18.27        8.99     21.26 o
  -3   6  13      545.41      454.68     33.09 o
  -2   6  13     1150.78     1184.37     45.37 o
  -1   6  13     1603.52     1651.78     50.39 o
   0   6  13      481.26      458.45     54.95 o
   1   6  13      243.43      261.17     23.96 o
   2   6  13      275.26      281.53     25.15 o
   3   6  13      141.16      153.96     22.96 o
   4   6  13      159.66      142.95     21.78 o
   5   6  13      138.63      128.34     25.96 o
   6   6  13      516.12      453.21     45.28 o
   7   6  13       62.31      -16.59     42.93 o
  -8   7  13        1.40       -9.79     27.41 o
  -7   7  13      344.14      301.25     32.94 o
  -6   7  13      254.71      301.77     40.23 o
  -5   7  13        0.39       44.27     24.64 o
  -4   7  13      197.37      209.57     30.80 o
  -3   7  13       77.25      107.79     32.40 o
  -2   7  13     1895.61     2120.76     88.15 o
  -1   7  13      951.48      996.30     74.67 o
   0   7  13      169.13      208.20     27.41 o
   1   7  13      222.80      185.96     23.42 o
   2   7  13       27.25        8.60     21.35 o
   3   7  13      591.98      568.57     30.19 o
   4   7  13      187.07      132.90     27.62 o
   5   7  13       38.92       33.99     25.40 o
   6   7  13        4.78      -31.87     34.53 o
   7   7  13       16.56       13.93     32.18 o
  -8   8  13       17.81        8.82     50.15 o
  -7   8  13       19.02      -23.22     25.18 o
  -6   8  13      607.54      571.63     35.90 o
  -5   8  13      139.79      171.20     29.92 o
  -4   8  13        9.05       13.04     31.57 o
  -3   8  13        6.47       18.84     29.20 o
  -2   8  13        5.19       19.02     25.91 o
  -1   8  13      269.27      336.27     35.29 o
   0   8  13      395.77      472.50     26.26 o
   1   8  13     1127.88     1172.82     47.94 o
   2   8  13        6.10        2.43     21.35 o
   3   8  13      294.40      251.13     50.53 o
   4   8  13        0.11       55.77     37.57 o
   5   8  13      850.13      744.32    117.16 o
   6   8  13        0.87      -31.05     51.03 o
  -7   9  13       11.35       24.94     31.08 o
  -6   9  13        6.70        6.77     24.20 o
  -5   9  13        0.20      -26.21     19.23 o
  -4   9  13      169.08      162.78     20.17 o
  -3   9  13      218.60      169.39     16.81 o
  -2   9  13       36.91       36.04     31.20 o
  -1   9  13       39.01       72.95     32.17 o
   0   9  13       22.16       12.16     34.36 o
   1   9  13       87.38      110.93     46.66 o
   2   9  13        4.14      -22.25     34.25 o
   3   9  13      120.47      156.29     55.12 o
   4   9  13       67.16       59.42     41.83 o
   5   9  13       44.28       75.29     59.06 o
   6   9  13      178.32      111.71     51.24 o
  -6  10  13      130.27      120.90     41.42 o
  -5  10  13        0.46       13.83     31.41 o
  -4  10  13      112.72      124.94     32.44 o
  -3  10  13       78.95       40.60     34.38 o
  -2  10  13       52.09       70.64     42.46 o
  -1  10  13       15.22       -4.52     33.01 o
   0  10  13       20.47      -41.31     32.42 o
   1  10  13      258.70      207.81     39.42 o
   2  10  13        3.23      -48.70     48.95 o
   3  10  13       13.23        3.57     37.29 o
   4  10  13       24.52      -23.98     32.99 o
   5  10  13       37.43       95.97     41.58 o
  -5  11  13        6.08       19.90     32.21 o
  -4  11  13        0.00       -1.93     32.62 o
  -3  11  13      128.94       93.92     44.12 o
  -2  11  13      442.86      354.26     59.96 o
  -1  11  13      111.08      119.01     53.59 o
   0  11  13      325.66      327.28     57.58 o
   1  11  13      120.86       58.56     45.16 o
   2  11  13      257.29      301.36     57.35 o
   3  11  13       91.57       88.46     46.59 o
   4  11  13       59.44       83.35     56.65 o
  -4  12  13       27.92       64.20     39.73 o
  -3  12  13      187.58      134.23     47.03 o
  -2  12  13        0.15        2.39     42.49 o
  -1  12  13      349.39      311.80     63.95 o
   0  12  13       59.49       58.39     54.87 o
   1  12  13       22.16       53.72     48.99 o
   2  12  13      151.29      291.98     60.03 o
 -10   0  14       17.82      -34.89     77.59 o
  -9   0  14      981.45     1121.92    150.11 o
  -8   0  14      183.33      195.09     29.21 o
  -7   0  14     2267.95     2385.55    218.00 o
  -6   0  14      288.49      307.02     40.30 o
  -5   0  14     3476.85     3710.63    112.65 o
  -4   0  14      255.47      272.01     33.84 o
  -3   0  14     4988.84     5422.27    219.76 o
  -2   0  14      381.07      388.10     46.10 o
  -1   0  14       15.87       27.24     30.58 o
   0   0  14      619.87      704.37     53.63 o
   1   0  14      115.45       93.49     32.38 o
   2   0  14      867.76      972.79     64.02 o
   3   0  14      850.24      870.99     61.88 o
   4   0  14      262.77      275.16     69.15 o
   5   0  14      552.53      573.48     50.61 o
   6   0  14       26.67       11.92     34.84 o
   7   0  14      221.22      151.80     64.09 o
   8   0  14       24.81       13.49     40.48 o
 -10   1  14       89.89      101.33     35.54 o
  -9   1  14      297.86      316.91     37.46 o
  -8   1  14      144.10      158.03     25.71 o
  -7   1  14     1278.04     1213.16     41.98 o
  -6   1  14       55.57       72.37     22.27 o
  -5   1  14     1109.36     1173.19     39.91 o
  -4   1  14       34.24       23.43     18.13 o
  -3   1  14     1235.74     1210.44     37.37 o
  -2   1  14     1478.09     1567.18     49.27 o
  -1   1  14      374.61      443.20     40.41 o
   0   1  14       14.64       13.27     19.78 o
   1   1  14        1.43        9.84     23.16 o
   2   1  14      366.25      373.01     32.09 o
   3   1  14      357.36      387.88     34.97 o
   4   1  14      890.74      923.40     39.03 o
   5   1  14      868.19      898.88     40.50 o
   6   1  14       75.17       20.24     29.70 o
   7   1  14      550.52      466.00     42.25 o
   8   1  14       70.44       48.35     39.30 o
 -10   2  14      119.45       42.37     28.98 o
  -9   2  14       15.73        6.27     59.52 o
  -8   2  14       87.21      105.05     19.48 o
  -7   2  14      561.94      624.05     31.68 o
  -6   2  14       60.33       33.88     16.78 o
  -5   2  14      174.64      185.33     22.30 o
  -4   2  14      564.39      509.72     26.22 o
  -3   2  14      314.55      344.56     23.66 o
  -2   2  14       36.62       16.90     18.80 o
  -1   2  14      594.93      595.12     35.65 o
   0   2  14     1639.62     1685.42     55.11 o
   1   2  14        7.40       -8.82     26.10 o
   2   2  14      459.69      462.90     37.98 o
   3   2  14      401.24      395.45     32.26 o
   4   2  14      146.06       96.71     23.27 o
   5   2  14       63.40       91.84     24.44 o
   6   2  14      157.43      204.26     37.90 o
   7   2  14      424.79      406.21     34.62 o
   8   2  14        3.46      -30.56     48.91 o
  -9   3  14       16.17      -13.02     35.89 o
  -8   3  14       51.13       40.51     23.31 o
  -7   3  14      152.24      120.20     19.04 o
  -6   3  14      122.97      104.65     17.95 o
  -5   3  14      200.38      240.97     20.58 o
  -4   3  14        0.19       20.07     14.14 o
  -3   3  14       91.28       88.25     24.46 o
  -2   3  14        0.58        4.14     17.95 o
  -1   3  14       33.81       44.12     15.48 o
   0   3  14      262.58      197.08     27.51 o
   1   3  14      315.67      317.33     28.90 o
   2   3  14      276.84      225.42     28.90 o
   3   3  14      413.52      480.45     31.27 o
   4   3  14       80.18       67.70     22.68 o
   5   3  14       55.44       43.55     21.71 o
   6   3  14       51.56       62.81     56.75 o
   7   3  14       44.82       51.97     32.14 o
   8   3  14       19.77       40.00     40.48 o
  -9   4  14        4.87       31.19     44.03 o
  -8   4  14        1.79        3.51     27.44 o
  -7   4  14      588.80      558.43     31.48 o
  -6   4  14       26.28       58.06     21.55 o
  -5   4  14       77.95       43.65     19.58 o
  -4   4  14       16.49       16.33     17.48 o
  -3   4  14      569.36      586.63     35.06 o
  -2   4  14       74.38       55.44     28.03 o
  -1   4  14      674.78      704.84     40.16 o
   0   4  14       16.62       23.17     21.91 o
   1   4  14       40.73       32.65     22.40 o
   2   4  14       10.03       19.66     22.45 o
   3   4  14      580.97      602.92     36.13 o
   4   4  14      356.88      316.49     76.69 o
   5   4  14       38.81       -8.47     22.16 o
   6   4  14      199.43      166.01     31.53 o
   7   4  14       29.05       34.35     35.15 o
  -9   5  14        0.03        4.43     40.13 o
  -8   5  14       17.24       19.62     24.13 o
  -7   5  14      308.01      257.21     27.87 o
  -6   5  14      157.80      123.82     21.79 o
  -5   5  14      474.87      496.15     31.10 o
  -4   5  14       45.12       71.55     25.74 o
  -3   5  14      139.06      129.27     24.38 o
  -2   5  14        2.58        8.53     25.73 o
  -1   5  14       71.58       53.43     27.10 o
   0   5  14      350.77      412.82     31.66 o
   1   5  14       59.24       69.74     24.21 o
   2   5  14      127.32      114.62     21.52 o
   3   5  14      260.18      253.86     26.67 o
   4   5  14       62.65       56.78     22.47 o
   5   5  14       36.17       42.82     22.29 o
   6   5  14        3.85       22.53     32.99 o
   7   5  14       37.43        0.37     42.15 o
  -8   6  14        1.17      -26.29     25.23 o
  -7   6  14      239.59      235.29     35.83 o
  -6   6  14        0.09      -10.26     23.47 o
  -5   6  14       26.74       29.99     25.65 o
  -4   6  14      255.16      275.52     30.59 o
  -3   6  14      185.68      153.38     26.83 o
  -2   6  14      382.23      375.21     38.53 o
  -1   6  14      311.82      336.24     32.57 o
   0   6  14        0.04       38.56     23.00 o
   1   6  14       17.45       13.24     19.68 o
   2   6  14       53.71       41.42     18.69 o
   3   6  14        1.79       30.67     22.99 o
   4   6  14       45.60        9.51     25.38 o
   5   6  14       11.97       53.28     31.64 o
   6   6  14       89.79      131.75     40.58 o
   7   6  14        0.35       42.76     46.12 o
  -8   7  14        1.61       43.37     30.00 o
  -7   7  14       34.48       25.05     29.65 o
  -6   7  14       14.55       19.57     27.46 o
  -5   7  14      158.77      147.70     27.75 o
  -4   7  14      129.87       63.57     30.29 o
  -3   7  14       11.02       30.71     27.74 o
  -2   7  14       51.84       68.99     24.44 o
  -1   7  14       14.24       10.52     22.03 o
   0   7  14       40.65       44.86     18.91 o
   1   7  14      695.89      697.09     34.23 o
   2   7  14       68.69       74.56     20.33 o
   3   7  14       19.45       31.15     25.85 o
   4   7  14       80.93       51.53     25.94 o
   5   7  14        5.74      -22.59     31.51 o
   6   7  14        0.96      -68.33     77.59 o
  -7   8  14       12.43      -24.39     27.27 o
  -6   8  14       12.59       39.07     28.84 o
  -5   8  14       36.92       18.24     28.46 o
  -4   8  14        1.82      -31.01     24.56 o
  -3   8  14        9.91       41.32     27.19 o
  -2   8  14        0.77       27.53     27.73 o
  -1   8  14       10.85        6.81     15.81 o
   0   8  14      136.05      148.55     28.69 o
   1   8  14        4.92       52.66     24.62 o
   2   8  14       14.06       27.30     26.64 o
   3   8  14       39.87       42.03     27.56 o
   4   8  14      284.47      253.21     42.36 o
   5   8  14        7.24       29.47     79.27 o
   6   8  14      312.91      306.68     65.78 o
  -7   9  14       22.15       14.86     42.46 o
  -6   9  14       34.86       62.09     26.65 o
  -5   9  14       73.72       77.22     21.86 o
  -4   9  14      466.11      518.69     37.03 o
  -3   9  14      281.18      308.58     29.17 o
  -2   9  14      611.55      657.98     63.24 o
  -1   9  14       18.21       22.42     30.10 o
   0   9  14       67.99       87.00     37.07 o
   1   9  14        6.70       18.73     34.14 o
   2   9  14       29.80      -11.02     37.43 o
   3   9  14       22.28      -10.29     39.17 o
   4   9  14      126.37       79.54     50.43 o
   5   9  14        9.51        1.69     50.60 o
  -6  10  14      341.98      364.34     58.22 o
  -5  10  14       19.87      -41.05     27.37 o
  -4  10  14      236.75      197.45     37.33 o
  -3  10  14       51.62       36.85     40.52 o
  -2  10  14        5.06       29.20     30.88 o
  -1  10  14      221.82      272.91     52.40 o
   0  10  14      120.75       55.43     50.42 o
   1  10  14      161.28      109.76     44.68 o
   2  10  14        1.56       54.94     44.30 o
   3  10  14      109.75       55.59     43.17 o
   4  10  14       24.15       23.03     57.35 o
  -5  11  14        2.74      -27.28     34.63 o
  -4  11  14       61.38      148.32     54.05 o
  -3  11  14        0.20      -26.31     48.60 o
  -2  11  14       24.82       12.37     36.59 o
  -1  11  14       61.50       89.86     46.98 o
   0  11  14       26.00      -29.70     58.36 o
   1  11  14        7.61      -24.71     50.95 o
   2  11  14        7.74      -20.38     37.43 o
   3  11  14       37.72       77.94     55.03 o
  -3  12  14        9.38       95.16     61.87 o
  -2  12  14        0.32       75.17     45.05 o
  -1  12  14       70.17       89.96     54.55 o
   0  12  14        1.42       26.97     45.49 o
   1  12  14       51.06       54.46     47.72 o
  -9   1  15        2.95       10.75     28.36 o
  -8   1  15        5.56       25.76     20.58 o
  -7   1  15       91.96       96.73     20.99 o
  -6   1  15        8.94       27.24     22.88 o
  -5   1  15       32.09       19.14     18.05 o
  -4   1  15      327.14      328.81     26.27 o
  -3   1  15      111.10      126.73     23.89 o
  -2   1  15       40.38       43.11     21.18 o
  -1   1  15       32.96       15.65     24.34 o
   0   1  15     1045.54     1219.19     71.01 o
   1   1  15        7.81       -0.12     25.36 o
   2   1  15        3.03       -9.63     25.22 o
   3   1  15     1133.52     1244.19     82.77 o
   4   1  15      230.28      286.86     30.33 o
   5   1  15      116.98      119.74     30.62 o
   6   1  15       13.31       51.81     46.47 o
   7   1  15       69.14       70.17     39.30 o
  -9   2  15        3.14       14.22     35.33 o
  -8   2  15      194.56      138.56     28.72 o
  -7   2  15      944.22      913.67     40.81 o
  -6   2  15     1060.00     1119.23     38.81 o
  -5   2  15     1697.14     1958.30     53.81 o
  -4   2  15      531.96      574.64     30.22 o
  -3   2  15      548.98      515.35     35.16 o
  -2   2  15      280.30      276.51     25.56 o
  -1   2  15      830.84      836.40     41.79 o
   0   2  15      288.20      300.38     30.01 o
   1   2  15     2470.84     2672.86    123.19 o
   2   2  15      266.41      339.54     32.92 o
   3   2  15       75.92      108.99     37.98 o
   4   2  15      424.77      400.90     33.02 o
   5   2  15      373.73      413.19     40.43 o
   6   2  15       51.53       17.04     67.47 o
   7   2  15        3.05      -32.81     38.87 o
  -9   3  15      552.09      536.98     56.18 o
  -8   3  15        8.21      -17.80     23.19 o
  -7   3  15        9.80      -26.70     20.68 o
  -6   3  15      216.47      187.78     22.12 o
  -5   3  15      367.53      373.99     26.22 o
  -4   3  15      451.96      469.22     25.02 o
  -3   3  15       63.18       44.38     20.50 o
  -2   3  15      370.23      287.70     35.32 o
  -1   3  15      360.96      367.55     30.35 o
   0   3  15        1.53      -21.85     24.66 o
   1   3  15      413.39      425.48     31.98 o
   2   3  15        1.24        5.63     25.55 o
   3   3  15     1159.10     1263.08     55.81 o
   4   3  15       30.09       36.67     29.55 o
   5   3  15      242.36      199.95     37.73 o
   6   3  15       23.58       20.61     42.17 o
   7   3  15        8.63       30.78     47.53 o
  -9   4  15       33.25       10.40     40.81 o
  -8   4  15       89.28      108.74     27.70 o
  -7   4  15       22.73        9.92     23.05 o
  -6   4  15        0.39       12.14     20.08 o
  -5   4  15       70.21       85.76     24.51 o
  -4   4  15      200.67      203.71     26.97 o
  -3   4  15       19.55      -15.90     26.23 o
  -2   4  15      937.37      988.88     46.80 o
  -1   4  15      355.19      335.33     32.74 o
   0   4  15       15.83        6.16     21.91 o
   1   4  15     1392.63     1476.82     81.80 o
   2   4  15       33.53       38.20     25.10 o
   3   4  15      324.33      337.54     38.77 o
   4   4  15       39.14       52.21     23.00 o
   5   4  15      731.11      692.81     46.81 o
   6   4  15      250.72      224.92    123.13 o
   7   4  15       25.86       27.25     47.23 o
  -8   5  15        8.79       47.32     26.59 o
  -7   5  15       83.38       90.97     22.89 o
  -6   5  15        0.06      -14.57     23.13 o
  -5   5  15        0.03       37.07     29.47 o
  -4   5  15      122.69      109.08     24.35 o
  -3   5  15       17.88       47.86     25.41 o
  -2   5  15      192.06      223.87     27.78 o
  -1   5  15      893.22      882.50     41.72 o
   0   5  15       28.11       39.85     22.37 o
   1   5  15     1516.32     1517.69     53.08 o
   2   5  15      218.91      248.09     27.16 o
   3   5  15      302.95      335.56     32.90 o
   4   5  15       19.19       28.48     24.52 o
   5   5  15       12.27       28.45     26.49 o
   6   5  15       30.80      -25.34     47.82 o
   7   5  15       69.73       78.00     94.45 o
  -8   6  15      546.60      515.09     99.94 o
  -7   6  15       53.67       45.81     25.50 o
  -6   6  15        0.37        7.98     26.18 o
  -5   6  15      547.96      547.90     37.52 o
  -4   6  15      247.39      186.26     33.81 o
  -3   6  15        1.34      -10.13     26.95 o
  -2   6  15       98.24       83.29     24.54 o
  -1   6  15       77.03       98.78     26.86 o
   0   6  15      559.37      622.83     72.31 o
   1   6  15       92.06       96.73     23.82 o
   2   6  15       13.44        8.78     30.16 o
   3   6  15      306.98      290.84     33.04 o
   4   6  15        9.62       33.67     29.08 o
   5   6  15       51.38       37.95     27.51 o
   6   6  15       16.13       20.63     50.91 o
  -7   7  15        5.92      -13.82     35.63 o
  -6   7  15       18.10       47.40     28.84 o
  -5   7  15       27.02       15.14     24.89 o
  -4   7  15       77.89       36.34     28.68 o
  -3   7  15      239.21      259.80     32.13 o
  -2   7  15       44.66       37.50     28.10 o
  -1   7  15       34.60       21.54     30.35 o
   0   7  15       39.03      122.01     38.57 o
   1   7  15       19.32       61.42     31.15 o
   2   7  15       81.65      101.86     27.23 o
   3   7  15       41.70      -30.17     27.24 o
   4   7  15      476.43      430.44     46.64 o
   5   7  15      108.34       97.05     53.88 o
   6   7  15       33.44       29.17     39.72 o
  -7   8  15       10.17      -17.11     31.11 o
  -6   8  15       16.42       -4.37     31.72 o
  -5   8  15      306.13      262.69     38.45 o
  -4   8  15       61.27       12.92     34.39 o
  -3   8  15       27.70       59.46     34.96 o
  -2   8  15        4.97       21.75     41.62 o
  -1   8  15       48.96       51.20     21.50 o
   0   8  15       61.82       66.52     24.84 o
   1   8  15      160.67      171.06     28.16 o
   2   8  15      204.43      190.39     52.59 o
   3   8  15       10.91       24.27     30.42 o
   4   8  15       65.93       29.10     43.65 o
   5   8  15       12.99        7.24     48.51 o
  -6   9  15        6.40       31.63     54.46 o
  -5   9  15        0.69      -21.44     26.98 o
  -4   9  15      222.14      196.78     26.70 o
  -3   9  15      177.52      113.40     46.52 o
  -2   9  15       42.07       51.51     30.79 o
  -1   9  15        5.88        8.08     18.69 o
   0   9  15       12.86       18.17     20.14 o
   1   9  15        2.98       43.75     42.85 o
   2   9  15       15.59       74.77     48.99 o
   3   9  15       44.09       64.99     41.70 o
   4   9  15       15.91        3.10     52.29 o
  -5  10  15        9.46      -15.48     40.33 o
  -4  10  15       22.95       53.21     50.15 o
  -3  10  15      125.13      107.73     44.36 o
  -2  10  15        2.10       21.92     42.54 o
  -1  10  15       66.53       64.27     45.76 o
   0  10  15       39.84       50.26     45.60 o
   1  10  15       13.63       16.68     47.85 o
   2  10  15       14.40       11.35     41.98 o
   3  10  15        0.19        7.25     54.07 o
  -3  11  15        9.85      -11.30     48.11 o
  -2  11  15        6.35       49.09     60.71 o
  -1  11  15        1.68       24.35     35.15 o
   0  11  15       70.57       52.26     40.53 o
   1  11  15        3.53       -4.08     39.57 o
   2  11  15        0.90        4.08     50.56 o
  -9   0  16       15.80       14.34     37.28 o
  -8   0  16       60.53      113.62     43.19 o
  -7   0  16      106.51      121.01     33.24 o
  -6   0  16       29.89       -3.58     32.01 o
  -5   0  16      303.25      323.05     37.65 o
  -4   0  16        2.30       27.89     43.85 o
  -3   0  16      835.01      731.87     67.55 o
  -2   0  16        1.87       43.85     47.71 o
  -1   0  16     4254.15     4347.70    231.07 o
   0   0  16        4.71        3.87     32.14 o
   1   0  16        1.75       13.32     47.53 o
   2   0  16       32.35      -26.82     70.84 o
   3   0  16      512.35      440.87     52.68 o
   4   0  16      281.72      340.71     84.33 o
   5   0  16       20.00      -13.49     47.23 o
   6   0  16      767.46      651.06     94.45 o
   7   0  16      462.24      452.03     80.96 o
  -9   1  16        4.52      -10.10     32.04 o
  -8   1  16        0.23       -0.15     32.40 o
  -7   1  16      144.41       90.15     26.19 o
  -6   1  16      163.49      206.96     41.24 o
  -5   1  16       20.14      -11.01     19.82 o
  -4   1  16      386.70      386.73     26.95 o
  -3   1  16     1509.73     1487.63     48.13 o
  -2   1  16       52.25       65.58     22.96 o
  -1   1  16        8.39      -26.62     25.89 o
   0   1  16        1.15      -20.57     27.04 o
   1   1  16      890.61     1021.67     79.36 o
   2   1  16        1.23       -3.81     27.97 o
   3   1  16       68.76       51.73     27.52 o
   4   1  16      693.49      765.59     58.73 o
   5   1  16       67.50       31.35     43.85 o
   6   1  16      148.69      186.22     46.80 o
   7   1  16       12.09       -7.22     50.91 o
  -9   2  16       62.54       26.03     37.65 o
  -8   2  16      462.49      471.29     51.51 o
  -7   2  16       13.15       16.69     22.36 o
  -6   2  16      158.83      162.25     26.53 o
  -5   2  16      795.96      817.74     36.94 o
  -4   2  16       37.28       62.48     20.53 o
  -3   2  16      278.26      285.14     24.62 o
  -2   2  16       19.04       33.46     20.56 o
  -1   2  16      933.99      891.19     41.09 o
   0   2  16      152.11      199.45     68.65 o
   1   2  16       64.22       50.01     30.33 o
   2   2  16      298.70      326.34     34.08 o
   3   2  16       98.38      113.17     41.42 o
   4   2  16      200.28      194.86     37.83 o
   5   2  16        6.60       19.06     46.99 o
   6   2  16      207.06      253.98     45.46 o
   7   2  16       10.94      -33.92     43.85 o
  -8   3  16        9.17       17.20     29.76 o
  -7   3  16       19.31       26.08     19.88 o
  -6   3  16      294.48      257.34     27.16 o
  -5   3  16      116.78      109.03     24.25 o
  -4   3  16       27.37        7.89     18.90 o
  -3   3  16      118.04       80.94     33.42 o
  -2   3  16      218.33      224.75     31.87 o
  -1   3  16      191.34      152.99     30.92 o
   0   3  16      103.15       79.61     30.71 o
   1   3  16       96.51       53.47     31.02 o
   2   3  16      371.78      328.50     36.15 o
   3   3  16      138.01       88.57     32.38 o
   4   3  16       13.56        2.28     34.14 o
   5   3  16       55.12      109.50     46.10 o
   6   3  16       21.51       24.88     37.28 o
   7   3  16       11.10       72.67     84.33 o
  -8   4  16       21.03       27.21     30.36 o
  -7   4  16       26.40       -1.81     26.73 o
  -6   4  16        2.87       -7.73     23.80 o
  -5   4  16        0.10       -1.22     23.68 o
  -4   4  16       23.06        8.19     27.31 o
  -3   4  16      398.56      423.36     33.43 o
  -2   4  16      134.73      119.03     47.47 o
  -1   4  16      135.61      141.02     33.48 o
   0   4  16      816.15      718.02     52.73 o
   1   4  16        4.58      -27.81     25.73 o
   2   4  16      150.73      132.93     32.99 o
   3   4  16      317.13      308.06     38.70 o
   4   4  16        0.22      -26.65     27.98 o
   5   4  16      255.61      219.76     44.44 o
   6   4  16        6.34      -12.23     37.94 o
  -8   5  16       43.69       61.60     51.68 o
  -7   5  16        2.56      -16.92     27.27 o
  -6   5  16       46.50       94.89     27.34 o
  -5   5  16      274.12      258.64     33.59 o
  -4   5  16       46.35       38.99     23.73 o
  -3   5  16       41.17       26.69     25.35 o
  -2   5  16        4.08       11.48     25.15 o
  -1   5  16       11.78       58.97     25.81 o
   0   5  16      222.95      205.04     35.68 o
   1   5  16       28.76       14.93     33.11 o
   2   5  16      158.58      142.73     30.75 o
   3   5  16      146.22      135.24     30.92 o
   4   5  16        0.45       39.85     36.73 o
   5   5  16       37.08        7.55     33.98 o
   6   5  16       57.32       17.08     37.28 o
  -7   6  16      180.13      180.87     60.00 o
  -6   6  16       91.77       69.14     27.96 o
  -5   6  16      123.10       96.11     28.85 o
  -4   6  16      104.80       62.00     29.21 o
  -3   6  16      129.34      139.60     30.78 o
  -2   6  16        9.05       -7.13     27.35 o
  -1   6  16       46.95       30.00     31.16 o
   0   6  16      128.36      131.04     36.16 o
   1   6  16       18.78       -6.41     25.13 o
   2   6  16       33.78      -18.78     27.56 o
   3   6  16        7.36      -22.02     29.87 o
   4   6  16       34.16       63.60     39.09 o
   5   6  16        0.39       55.37     36.73 o
  -7   7  16       95.87      114.75     54.25 o
  -6   7  16        6.40      -24.70     33.01 o
  -5   7  16        0.18      -28.69     31.04 o
  -4   7  16       98.10       45.23     34.30 o
  -3   7  16        7.94      -37.37     40.43 o
  -2   7  16        4.09       13.09     35.18 o
  -1   7  16       48.00       87.75     36.92 o
   0   7  16       81.29       81.36     34.23 o
   1   7  16       29.38       29.63     26.62 o
   2   7  16        3.78      -32.77     28.12 o
   3   7  16       14.90       72.38     34.36 o
   4   7  16      165.28      129.26     40.14 o
   5   7  16        0.10      -23.44     46.66 o
  -6   8  16       17.53       38.92     30.96 o
  -5   8  16       68.79       44.55     31.91 o
  -4   8  16      124.04       61.04     34.14 o
  -3   8  16      111.47      128.32     52.59 o
  -2   8  16      203.92      205.92     41.83 o
  -1   8  16      151.15      149.85     39.68 o
   0   8  16       14.14       26.87     28.58 o
   1   8  16       21.39       26.01     31.38 o
   2   8  16        0.70       -1.37     34.06 o
   3   8  16       18.33      -12.99     30.22 o
   4   8  16       52.88       32.61     54.90 o
  -5   9  16        6.35       48.97     35.47 o
  -4   9  16      262.89      294.54     42.65 o
  -3   9  16        0.01        6.75     49.30 o
  -2   9  16       10.38       30.46     45.20 o
  -1   9  16        0.88       29.28     39.38 o
   0   9  16      110.88       97.77     40.98 o
   1   9  16      122.20       61.04     36.90 o
   2   9  16        0.01      -44.82     41.52 o
   3   9  16       18.92       38.57     48.05 o
  -4  10  16       99.76       98.68     45.62 o
  -3  10  16       86.63      102.91     45.99 o
  -2  10  16      169.70      216.96     56.97 o
  -1  10  16       16.23       25.76     52.19 o
   0  10  16       47.08       33.64     42.26 o
   1  10  16       86.47       91.69     40.81 o
   2  10  16      182.02      144.73     48.58 o
  -8   1  17      168.13      210.13     66.56 o
  -7   1  17       52.87       77.26     24.32 o
  -6   1  17       90.95       46.27     23.94 o
  -5   1  17        6.22      -11.32     22.37 o
  -4   1  17      139.61      124.76     26.44 o
  -3   1  17       74.55       82.92     26.78 o
  -2   1  17        6.44       18.60     24.31 o
  -1   1  17       47.57        7.52     29.20 o
   0   1  17      268.83      260.04     65.73 o
   1   1  17        3.82       39.80     46.26 o
   2   1  17       72.83       73.23     36.91 o
   3   1  17        0.00       15.18     35.78 o
   4   1  17       13.15      -13.89     51.24 o
   5   1  17      184.98      172.87     45.13 o
   6   1  17       33.80      111.24     48.51 o
  -8   2  17        7.55       18.49     40.96 o
  -7   2  17      221.26      144.29     27.30 o
  -6   2  17       14.57        8.82     28.05 o
  -5   2  17      287.12      295.09     39.97 o
  -4   2  17      267.66      252.12     26.65 o
  -3   2  17       38.03       50.67     20.16 o
  -2   2  17        0.59       -7.97     31.63 o
  -1   2  17        6.58       39.05     40.34 o
   0   2  17      179.33      193.92     33.89 o
   1   2  17        3.00       16.81     28.74 o
   2   2  17      158.52      169.96     56.02 o
   3   2  17       95.36      118.40     57.35 o
   4   2  17       16.40       83.26     47.82 o
   5   2  17       44.29      -60.54     43.85 o
   6   2  17       55.03       51.63     54.24 o
  -8   3  17       45.89       78.92     41.17 o
  -7   3  17      254.74      160.33     27.68 o
  -6   3  17       27.25      -15.55     22.90 o
  -5   3  17      130.27       88.79     23.70 o
  -4   3  17      289.88      275.29     42.74 o
  -3   3  17        0.10      -39.75     32.55 o
  -2   3  17       50.14       27.91     29.21 o
  -1   3  17        2.38       -4.89     31.70 o
   0   3  17       17.31       73.86     36.24 o
   1   3  17       35.27       -5.94     52.29 o
   2   3  17       80.03       61.68     87.71 o
   3   3  17       36.53       30.23     38.65 o
   4   3  17        6.68       53.65     40.06 o
   5   3  17       28.09       46.89     41.58 o
   6   3  17       61.11       56.44     45.46 o
  -8   4  17      108.70       89.25     52.42 o
  -7   4  17      386.78      379.05     43.06 o
  -6   4  17       97.23       93.82     30.74 o
  -5   4  17        5.38        8.78     25.57 o
  -4   4  17      146.31      207.28     32.18 o
  -3   4  17      319.64      358.65     44.76 o
  -2   4  17        1.67      -43.90     29.27 o
  -1   4  17        1.97        3.40     29.52 o
   0   4  17      799.70      732.29     51.61 o
   1   4  17       24.56       31.25     42.38 o
   2   4  17       57.17       14.26     36.46 o
   3   4  17      377.34      312.36     46.60 o
   4   4  17      181.59      232.59     34.48 o
   5   4  17      179.86      111.60     96.14 o
   6   4  17       62.33      110.97     45.38 o
  -7   5  17        0.03      -19.41     31.86 o
  -6   5  17      616.45      546.70     39.17 o
  -5   5  17      448.05      400.69     33.44 o
  -4   5  17       11.44        6.59     29.14 o
  -3   5  17       91.14      105.99     32.20 o
  -2   5  17      172.36      165.75     32.17 o
  -1   5  17       25.00       28.83     33.53 o
   0   5  17        1.73       -7.56     32.99 o
   1   5  17        0.48       43.03     45.03 o
   2   5  17      148.08      123.46     36.91 o
   3   5  17      241.24      223.79     40.41 o
   4   5  17       34.45       -3.22     40.57 o
   5   5  17       46.84       -1.57     53.63 o
  -7   6  17       72.31      -10.37     66.22 o
  -6   6  17        1.97      -30.68     33.77 o
  -5   6  17      193.73      142.72     31.60 o
  -4   6  17       57.98       57.53     33.05 o
  -3   6  17       94.56       70.89     39.41 o
  -2   6  17      160.43      101.44     34.53 o
  -1   6  17       23.41       -5.53     48.44 o
   0   6  17      168.33      127.78     45.66 o
   1   6  17      114.14       74.64     27.18 o
   2   6  17       68.34       20.59     37.07 o
   3   6  17      176.45      151.49     36.21 o
   4   6  17      302.64      246.57     44.79 o
   5   6  17      266.18      275.90     60.79 o
  -6   7  17      173.23      227.63     51.61 o
  -5   7  17       16.25       72.54     42.40 o
  -4   7  17      126.98       91.08     37.11 o
  -3   7  17      370.16      377.73     41.41 o
  -2   7  17       12.83       -5.17     44.11 o
  -1   7  17        0.13       -0.95     34.76 o
   0   7  17      180.55      212.03     69.29 o
   1   7  17      591.38      590.44     51.54 o
   2   7  17        0.01      -36.53     24.66 o
   3   7  17       89.09       72.25     36.17 o
   4   7  17        2.34       -4.35     39.17 o
  -5   8  17      320.96      307.25     41.05 o
  -4   8  17        0.30        9.49     48.87 o
  -3   8  17       26.12       81.66     53.86 o
  -2   8  17      243.73      297.70     73.75 o
  -1   8  17      374.64      372.43     62.70 o
   0   8  17       47.17       28.92     38.18 o
   1   8  17      388.09      318.05     86.89 o
   2   8  17       79.66       63.13     44.18 o
   3   8  17     1323.79     1283.87    117.21 o
  -4   9  17       36.80       44.16     56.98 o
  -3   9  17       13.46       44.69     55.06 o
  -2   9  17       17.92       44.51     41.42 o
  -1   9  17        0.03       85.68     53.72 o
   0   9  17       36.13        8.65     49.84 o
   1   9  17       32.56       44.15     60.64 o
   2   9  17       10.06        7.82     49.03 o
  -2  10  17        0.13       -1.12     40.90 o
  -1  10  17       25.11      -45.25     46.47 o
   0  10  17       17.87        3.76     51.47 o
  -7   0  18      116.07       34.08     34.91 o
  -6   0  18      141.97       84.30     54.87 o
  -5   0  18      843.23      870.20     68.89 o
  -4   0  18       85.01       48.91     32.95 o
  -3   0  18        0.98       23.11     31.11 o
  -2   0  18      161.91      239.21     42.87 o
  -1   0  18      639.10      571.92     63.33 o
   0   0  18        4.98       23.61     80.96 o
   1   0  18       85.94      114.69     57.35 o
   2   0  18      114.57      155.17     60.72 o
   3   0  18        7.23       57.35     80.96 o
   4   0  18       26.54       47.23     84.33 o
   5   0  18      105.72       50.60     74.21 o
  -7   1  18      107.54      110.26     26.21 o
  -6   1  18       13.99       24.53     26.90 o
  -5   1  18        0.05       -9.93     23.49 o
  -4   1  18      210.15      236.15     33.44 o
  -3   1  18       32.14       49.54     25.48 o
  -2   1  18       95.55       85.71     29.70 o
  -1   1  18        5.11       28.33     32.14 o
   0   1  18      128.63      188.96     46.10 o
   1   1  18      600.48      553.23     66.28 o
   2   1  18       18.51      -24.29     53.63 o
   3   1  18       17.04       95.42     49.41 o
   4   1  18       14.26      -26.90     46.12 o
   5   1  18       17.51       30.78     37.28 o
  -7   2  18       35.90       42.24     26.34 o
  -6   2  18        1.40      -27.92     27.17 o
  -5   2  18        2.32       -8.09     22.00 o
  -4   2  18       97.94       58.01     32.75 o
  -3   2  18        0.37        7.24     41.20 o
  -2   2  18      346.84      356.39     40.31 o
  -1   2  18      223.55      206.93     51.75 o
   0   2  18        5.57      -27.34     43.65 o
   1   2  18        4.23      -24.46     43.39 o
   2   2  18       29.28       94.77     50.25 o
   3   2  18       90.25      118.00     57.10 o
   4   2  18       34.60      -43.95     42.74 o
   5   2  18      119.36      151.31     70.84 o
  -7   3  18       30.93       24.43     33.47 o
  -6   3  18      527.59      513.35     57.42 o
  -5   3  18       18.16       -3.85     26.07 o
  -4   3  18       27.06        9.80     23.92 o
  -3   3  18      233.52      266.09     38.64 o
  -2   3  18      232.51      206.87     42.46 o
  -1   3  18      211.83      170.82     54.24 o
   0   3  18      126.61      191.68     50.09 o
   1   3  18       30.07       15.40     54.71 o
   2   3  18      315.73      469.72     63.88 o
   3   3  18       17.92       29.92     34.66 o
   4   3  18        4.43       16.87    106.26 o
   5   3  18       16.62      -70.25     54.71 o
  -7   4  18       20.67       31.81     39.26 o
  -6   4  18       18.89        0.89     31.68 o
  -5   4  18      192.97      199.24     33.69 o
  -4   4  18      110.21      151.64     34.08 o
  -3   4  18      478.98      449.68     45.23 o
  -2   4  18      107.98       61.41     36.97 o
  -1   4  18       11.35       28.00     41.65 o
   0   4  18        2.62       -0.16     47.42 o
   1   4  18      234.86      245.08     53.04 o
   2   4  18      221.37      215.95     59.06 o
   3   4  18       83.33       70.20     42.96 o
   4   4  18      203.97      203.94     37.62 o
   5   4  18        0.74      -11.47     44.91 o
  -6   5  18       74.15       85.83     29.95 o
  -5   5  18       46.11       55.23     33.57 o
  -4   5  18      135.89       99.96     33.61 o
  -3   5  18      376.56      320.55     46.45 o
  -2   5  18      387.94      386.96     66.56 o
  -1   5  18      251.47      350.01     62.62 o
   0   5  18       54.52       50.47     33.60 o
   1   5  18        2.92      -15.35     46.66 o
   2   5  18        1.18        0.74     46.74 o
   3   5  18        2.05        6.61     32.32 o
   4   5  18       96.23       14.88     41.62 o
  -6   6  18        3.38      -26.41     36.60 o
  -5   6  18      144.71      157.06     40.67 o
  -4   6  18        7.47       19.91     32.42 o
  -3   6  18        7.91       15.07     42.45 o
  -2   6  18       63.34      106.05     45.04 o
  -1   6  18      374.59      331.27     53.48 o
   0   6  18        1.68       -5.22     40.58 o
   1   6  18       56.60       29.49     27.87 o
   2   6  18        1.50       59.13     38.83 o
   3   6  18       73.37       87.91     46.31 o
   4   6  18       18.60      -39.59     66.46 o
  -5   7  18       29.65       33.93     33.22 o
  -4   7  18        0.79      -22.24     44.06 o
  -3   7  18        0.27      -23.01     41.68 o
  -2   7  18        3.55        8.87     49.91 o
  -1   7  18      103.50      100.17     42.46 o
   0   7  18       44.32      -10.34     44.14 o
   1   7  18       14.02       22.00     40.48 o
   2   7  18      134.75      153.37     56.27 o
   3   7  18        3.48      -41.58     40.07 o
  -4   8  18       77.21       93.18     47.71 o
  -3   8  18        0.33       15.04     49.38 o
  -2   8  18       27.40       47.73     46.90 o
  -1   8  18       30.41       17.07     38.85 o
   0   8  18        9.12        9.77     43.71 o
   1   8  18        0.86      -41.07     40.53 o
   2   8  18       31.17       52.89     39.57 o
  -2   9  18        0.70        0.77     64.21 o
  -1   9  18      234.36      204.01     62.39 o
   0   9  18        2.74       65.85     46.53 o
  -7   1  19        0.29      -26.34     27.93 o
  -6   1  19        8.58        0.20     27.48 o
  -5   1  19       58.09       67.94     28.93 o
  -4   1  19      155.66      138.46     32.02 o
  -3   1  19       10.26       61.23     32.95 o
  -2   1  19      250.22      237.35     59.13 o
  -1   1  19      220.48      132.15     74.21 o
   0   1  19      315.15      244.96    113.01 o
   1   1  19       13.99      -15.05     42.91 o
   2   1  19        0.01       11.88     53.48 o
   3   1  19       48.02      109.97     59.49 o
   4   1  19        0.10       -9.75     42.15 o
  -6   2  19       59.20      -19.00     36.89 o
  -5   2  19       24.88       63.28     34.73 o
  -4   2  19      131.75      159.33     30.82 o
  -3   2  19       19.73      -22.08     34.31 o
  -2   2  19       88.11       56.62     44.08 o
  -1   2  19       92.58       59.94     49.28 o
   0   2  19       72.81       58.37     54.24 o
   1   2  19       61.82       60.58     58.40 o
   2   2  19       13.46        0.78     61.47 o
   3   2  19       98.34       41.58     54.24 o
   4   2  19       46.60       31.83     51.08 o
  -6   3  19       80.75       77.53     33.37 o
  -5   3  19      106.50       97.10     38.53 o
  -4   3  19      137.85       62.79     32.73 o
  -3   3  19       15.28       33.73     42.94 o
  -2   3  19      161.06      160.27     50.91 o
  -1   3  19       78.47       23.61     57.25 o
   0   3  19       74.14       27.29     38.87 o
   1   3  19      115.97      232.30     60.51 o
   2   3  19      169.10      118.70     55.92 o
   3   3  19       34.75      -57.92     45.46 o
   4   3  19       17.91        7.31     77.59 o
  -6   4  19       43.91       69.08     37.01 o
  -5   4  19        8.77       -3.26     39.82 o
  -4   4  19      100.85      102.81     34.05 o
  -3   4  19       48.11       63.58     76.45 o
  -2   4  19        0.97      -23.79     43.05 o
  -1   4  19       76.64      106.46     39.39 o
   0   4  19      235.34      224.62     84.33 o
   1   4  19      120.80      181.12     65.30 o
   2   4  19       23.83      -52.51     62.37 o
   3   4  19      130.27      110.35     46.24 o
   4   4  19      207.04      206.44     55.67 o
  -5   5  19       85.86      104.01     41.46 o
  -4   5  19        5.63       20.03     38.02 o
  -3   5  19       24.97        4.77     54.33 o
  -2   5  19       34.34       29.29     53.86 o
  -1   5  19      270.52      255.63     49.73 o
   0   5  19      128.96      133.27     56.84 o
   1   5  19       43.60       48.16     46.38 o
   2   5  19       11.82      -46.55     31.03 o
   3   5  19       72.95       33.13     35.44 o
  -5   6  19       80.17       86.33     51.34 o
  -4   6  19       86.72       97.15     44.58 o
  -3   6  19      288.50      273.01     62.26 o
  -2   6  19      232.12      204.96     47.99 o
  -1   6  19       15.59       36.91     48.74 o
   0   6  19      126.87      133.81     48.47 o
   1   6  19       33.83       14.94     34.20 o
   2   6  19       74.34       58.65     40.11 o
  -4   7  19        2.35      -23.70     44.08 o
  -3   7  19      316.93      205.42     52.97 o
  -2   7  19       64.06       35.91     42.81 o
  -1   7  19        0.97       60.40     48.58 o
   0   7  19      121.86      124.51     53.88 o
   1   7  19        0.18        2.79     52.61 o
  -1   8  19       12.58      -26.51     57.93 o
  -6   0  20      386.17      333.71     64.77 o
  -5   0  20       31.73       12.25     45.13 o
  -4   0  20        0.66        7.34     38.69 o
  -3   0  20      596.22      565.48     67.94 o
  -2   0  20       28.58       26.61     48.91 o
  -1   0  20        1.47        6.75     67.47 o
   0   0  20       18.96       50.60     67.47 o
   1   0  20      654.49      607.20    111.32 o
   2   0  20       98.59      172.04     91.08 o
   3   0  20       49.35       10.12     97.83 o
  -6   1  20      568.26      549.91     63.24 o
  -5   1  20      127.36       69.30     34.43 o
  -4   1  20       90.43      117.39     38.56 o
  -3   1  20       44.74       71.22     40.72 o
  -2   1  20       62.42       62.94     48.86 o
  -1   1  20      809.75      947.56    100.18 o
   0   1  20       61.67       71.94     54.15 o
   1   1  20       48.68       16.98     71.44 o
   2   1  20      112.29      154.71     84.33 o
   3   1  20       15.38        1.65     55.54 o
  -5   2  20      122.69      108.69     39.86 o
  -4   2  20      245.38      186.41     46.90 o
  -3   2  20      142.09      151.33     44.11 o
  -2   2  20        0.57      -17.90     57.35 o
  -1   2  20        5.39       -6.82     62.41 o
   0   2  20       47.28       52.36     49.47 o
   1   2  20      116.80      211.93     60.72 o
   2   2  20        6.19       37.11     59.95 o
   3   2  20        0.01       45.75     84.33 o
  -5   3  20        0.36      -31.71     39.44 o
  -4   3  20      114.81       90.23     36.24 o
  -3   3  20       86.11       58.13     45.14 o
  -2   3  20       91.72      104.83     67.47 o
  -1   3  20        0.03       54.31     60.72 o
   0   3  20      336.42      382.95     79.88 o
   1   3  20      178.21      248.20     70.34 o
   2   3  20       90.70       12.00     72.72 o
   3   3  20      103.26       66.69     72.72 o
  -5   4  20       39.48       41.41     44.41 o
  -4   4  20      221.94      197.30     48.23 o
  -3   4  20        2.26        7.92     46.62 o
  -2   4  20      175.56      210.80     57.05 o
  -1   4  20      468.62      319.34     54.18 o
   0   4  20      244.50      265.42     52.56 o
   1   4  20        0.04       32.22     69.05 o
   2   4  20       18.83       85.91    102.89 o
  -4   5  20      158.63      178.92     49.32 o
  -3   5  20        4.02       25.52     60.71 o
  -2   5  20        0.15        7.25     47.85 o
  -1   5  20      101.01       50.43     56.41 o
   0   5  20       28.69       41.43     44.40 o
   1   5  20       39.67       59.92     38.68 o
   2   5  20        1.26       27.36     42.18 o
  -3   6  20       30.56      -38.79     48.58 o
  -2   6  20       74.37      126.16     45.06 o
  -1   6  20       52.87       65.95     52.41 o
   0   6  20       59.73      106.02     49.81 o
  -4   1  21       62.65       69.15     42.16 o
  -3   1  21       47.37       36.31     49.80 o
  -2   1  21        7.56      -16.28     49.70 o
  -1   1  21       29.80      -36.46     49.92 o
   0   1  21        2.77       55.66     75.90 o
   1   1  21        7.87      101.52     61.57 o
   2   1  21       25.18      -26.72     56.69 o
  -4   2  21      110.34       92.21     48.75 o
  -3   2  21      161.56      212.01     65.08 o
  -2   2  21      109.14       93.78     77.50 o
  -1   2  21       17.99       23.76     54.71 o
   0   2  21        6.39     -106.00     84.33 o
   1   2  21       15.67      -20.40     74.88 o
  -3   3  21      187.65      191.81     53.00 o
  -2   3  21        7.36       25.46     73.48 o
  -1   3  21      410.54      491.57    124.81 o
   0   3  21       22.90       68.23    153.49 o
   1   3  21       11.47      -19.69     72.72 o
  -2   4  21      103.35       31.96     47.03 o
  -1   4  21       13.16       85.59     61.65 o
   0   4  21       64.70        0.28     41.13 o
 
